# Supplementary material for: Distinct Subtypes of Apathy Revealed by the Apathy Motivation Index
Source: PLoS One. 2017 Jan 11;12(1):e0169938. doi: 10.1371/journal.pone.0169938 (PMC5226790; doi:10.1371/journal.pone.0169938)
Supplement: S1 File — (XLSX) [file pone.0169938.s001.xlsx]

## Sheet: Sheet1
ID	Age	Gender	Q1	Q2	Q3	Q4	Q5	Q6	Q7	Q8	Q9	Q10	Q11	Q12	Q13	Q14	Q15	Q16	Q17	Q18	Q19	Q20	Q21	Q22	Q23	Q24	Q25	Q26	Q27	Q28	Q29	Q30	Q31	Q32	Q33	Q34	Q35	Q36	Q37	Q38	Q39	Q40	Q41	Q42	Q43	Q44	Q45	Q46	Q47
E1	24	F	N/A	0	2	1	0	4	1	1	0	1	0	1	0	1	2	0	0	1	0	0	1	0	1	2	0	0	4	1	2	2	4	1	0	2	1	2	0	1	0	2	0	1	0	2	2	1	2
E2	23	M	1	4	1	2	3	4	4	2	1	1	3	4	1	3	3	1	3	3	2	1	2	1	1	4	1	2	4	4	3	3	2	1	1	0	2	N/A	1	1	3	2	2	1	1	1	1	N/A	4
E3	27	F	N/A	0	3	1	0	0	0	0	1	2	0	1	0	0	1	0	0	N/A	N/A	0	0	0	2	0	0	0	1	0	0	0	0	3	0	4	3	1	N/A	0	0	1	0	0	0	1	0	0	0
E4	23	F	0	0	2	0	0	3	1	1	1	1	2	3	3	4	3	3	1	4	4	2	0	0	0	4	0	1	3	3	1	1	2	0	1	2	4	3	1	2	3	0	2	4	0	2	1	2	0
E5	27	M	1	2	2	1	2	3	0	1	0	0	2	4	1	3	4	2	2	2	0	2	0	2	2	2	1	0	0	2	1	2	0	2	1	3	1	2	2	0	1	2	1	1	0	1	2	3	0
E6	22	F	N/A	3	N/A	N/A	0	1	4	1	1	0	1	1	4	2	N/A	2	2	1	1	0	1	4	N/A	2	N/A	N/A	N/A	2	1	0	1	2	1	0	1	2	N/A	0	1	1	2	2	4	0	3	3	4
E7	26	F	3	3	2	1	1	1	3	1	1	1	2	2	1	1	0	1	2	1	3	2	3	1	1	1	2	4	2	2	1	1	2	2	1	1	1	1	1	3	2	3	3	1	0	0	0	1	3
E8	23	F	N/A	1	1	1	0	1	1	2	0	1	0	3	3	2	1	3	3	0	0	N/A	1	1	1	0	0	0	0	1	1	1	0	3	2	0	4	1	0	0	1	1	0	1	3	1	0	3	1
E9	32	F	0	4	4	0	4	4	4	4	2	3	4	4	0	4	0	4	4	0	2	4	0	1	1	4	3	4	4	4	2	1	3	0	4	2	4	4	1	2	4	0	2	2	1	0	4	4	0
E10	25	M	1	3	2	0	1	3	4	N/A	0	N/A	3	3	1	3	3	0	0	1	N/A	N/A	0	1	2	3	1	1	1	2	0	2	1	1	2	3	3	1	0	1	2	2	1	1	0	1	0	4	0
E11	37	M	0	1	4	2	3	4	1	0	2	4	0	2	4	1	0	2	1	0	1	2	2	0	0	2	2	2	4	1	0	2	2	0	1	1	0	0	2	2	1	0	0	2	0	2	0	0	2
E12	41	M	3	3	4	3	4	3	4	4	3	4	4	4	0	4	2	3	2	0	0	2	1	2	3	2	2	2	1	1	0	0	0	2	2	3	2	0	0	2	3	2	3	0	2	0	4	0	0
E13	25	F	0	0	4	1	0	0	0	0	1	1	0	2	0	1	0	0	0	0	0	1	1	0	0	1	0	0	0	1	0	0	1	2	1	1	1	1	1	1	1	2	0	0	0	0	0	0	2
E14	undisclosed	undisclosed	0	0	0	0	0	0	1	1	1	1	1	1	1	0	1	1	0	1	1	1	1	1	2	1	0	0	1	1	1	1	0	1	0	0	1	2	0	1	0	0	0	1	1	0	1	1	0
E15	23	F	2	0	1	2	1	1	1	1	2	2	1	1	1	1	3	1	1	2	2	0	2	1	3	3	2	1	1	3	2	2	1	1	1	1	0	1	1	2	1	2	1	1	0	1	1	1	2
E16	20	F	0	2	3	0	1	1	1	1	1	1	0	1	0	2	2	1	1	1	1	2	1	1	1	3	3	3	3	1	1	0	3	1	1	0	1	0	0	1	2	1	1	0	0	0	0	1	1
E17	21	M	N/A	1	N/A	1	1	3	3	1	0	4	0	0	0	1	1	3	0	0	N/A	2	1	1	1	0	4	2	2	0	3	1	4	3	0	0	2	N/A	2	0	0	2	2	2	0	1	4	3	1
E18	25	F	1	2	0	1	0	1	1	1	0	1	2	2	0	2	2	3	1	0	0	2	1	1	1	2	1	0	0	1	1	3	0	1	2	0	3	0	N/A	1	1	1	0	1	1	2	1	2	2
E19	25	M	1	0	1	1	1	1	0	1	2	1	1	1	0	1	3	3	2	1	1	1	0	1	0	1	1	2	1	1	2	-1	2	1	1	1	1	2	2	0	1	0	0	1	0	1	1	2	0
E20	36	M	1	1	1	1	3	3	1	1	1	4	1	2	1	1	1	4	3	1	1	1	1	1	1	1	1	1	1	1	3	1	3	1	1	1	1	3	1	1	1	1	3	1	0	1	1	1	3
E21	undisclosed	undisclosed	4	3	3	1	1	4	0	2	0	1	2	3	4	3	4	4	2	4	4	2	1	1	4	4	1	1	N/A	3	0	1	2	1	2	N/A	1	N/A	N/A	1	1	1	3	0	2	2	0	N/A	2
E22	undisclosed	undisclosed	1	1	2	2	2	3	0	0	1	3	1	1	0	2	3	1	0	1	1	1	2	1	1	2	1	1	3	0	3	1	1	2	1	2	3	1	2	1	1	2	1	3	1	3	1	2	1
E23	24	M	2	2	4	3	1	2	1	0	3	2	0	3	0	2	N/A	2	1	1	0	2	3	1	2	N/A	1	2	4	2	2	4	2	3	1	1	3	1	1	1	2	3	0	3	0	N/A	0	1	1
E24	21	F	0	1	1	1	3	3	3	1	0	1	1	1	1	3	3	3	1	1	1	2	0	1	1	3	3	0	1	1	2	0	0	1	2	1	2	1	3	2	3	1	1	2	1	1	0	1	0
E25	undisclosed	undisclosed	0	3	N/A	0	3	4	4	2	0	1	4	4	3	1	1	2	3	1	0	0	1	3	0	1	0	1	3	3	3	2	1	3	1	0	2	N/A	1	1	3	0	1	0	N/A	1	0	0	3
E26	undisclosed	undisclosed	0	0	4	0	0	0	0	0	0	0	0	0	0	0	0	2	0	1	0	3	1	0	0	0	0	0	0	0	1	0	0	1	0	0	0	0	0	0	0	0	0	1	3	0	0	2	0
E27	20	F	N/A	3	1	1	1	1	1	2	0	1	0	3	3	3	3	1	1	1	1	2	0	2	1	3	0	1	2	2	1	3	1	0	2	2	3	2	0	1	3	1	3	2	2	4	0	1	3
E28	31	F	0	1	2	1	3	2	0	2	1	1	0	1	0	1	1	3	3	0	3	2	0	3	1	3	3	3	2	1	1	0	3	3	1	1	1	1	1	0	1	1	1	0	0	1	0	2	2
E29	32	M	0	1	1	1	0	1	1	0	1	1	0	1	1	0	2	1	1	0	0	1	1	0	0	0	2	1	1	0	2	1	1	1	1	1	1	0	0	1	0	1	1	1	0	1	2	1	1
E30	undisclosed	undisclosed	2	4	1	1	2	1	1	0	1	1	3	2	0	3	N/A	1	2	0	0	1	2	1	1	2	1	1	2	1	2	2	2	1	2	2	1	1	1	1	3	2	2	1	0	1	0	0	1
E31	undisclosed	undisclosed	N/A	3	N/A	1	2	N/A	4	1	0	0	0	2	0	3	3	3	2	1	0	0	2	0	N/A	N/A	1	1	3	1	2	3	2	2	1	2	2	3	2	1	2	2	2	2	N/A	1	0	1	1
E32	27	F	N/A	4	1	2	2	3	1	3	0	2	2	3	0	4	N/A	2	3	N/A	0	1	N/A	0	N/A	N/A	0	0	0	3	3	3	2	2	3	0	3	4	N/A	0	4	1	0	0	4	2	4	1	0
E33	undisclosed	undisclosed	N/A	1	1	0	0	0	1	0	0	1	2	1	1	0	1	0	1	0	2	1	1	0	3	2	1	0	0	2	1	1	0	2	1	0	1	0	0	0	1	2	1	0	1	1	0	1	1
E34	undisclosed	undisclosed	N/A	2	4	N/A	1	1	0	N/A	0	N/A	0	2	4	0	N/A	4	4	4	1	N/A	0	N/A	N/A	4	0	4	2	2	0	4	3	1	2	2	4	N/A	4	3	2	N/A	4	0	N/A	N/A	0	N/A	4
E35	24	M	1	1	3	1	2	4	3	1	1	1	1	2	0	1	1	3	2	0	0	1	1	1	1	3	4	3	4	2	3	0	3	2	1	2	1	0	1	2	1	2	2	0	3	1	2	0	0
E36	undisclosed	undisclosed	N/A	3	3	1	3	3	3	1	1	1	2	3	0	3	2	3	1	1	N/A	2	1	3	2	2	2	3	2	3	2	2	3	1	1	1	1	1	0	2	1	2	1	1	1	0	1	1	2
E37	undisclosed	undisclosed	N/A	0	1	0	0	3	1	1	0	0	0	3	0	2	0	2	1	N/A	0	0	0	1	0	1	1	0	0	0	0	2	0	1	1	0	4	N/A	0	0	0	1	0	1	4	0	0	N/A	2
E38	19	F	N/A	1	2	0	1	1	3	1	0	1	0	2	1	3	N/A	1	0	1	0	N/A	0	0	1	0	0	0	0	0	0	0	0	0	1	0	0	0	0	0	0	0	0	0	2	2	0	0	3
E39	21	F	1	2	1	1	1	2	1	1	0	0	0	1	0	2	1	1	1	2	0	1	1	2	2	2	0	1	3	1	1	2	1	2	1	0	2	1	0	0	2	1	2	1	0	1	2	2	2
E40	undisclosed	undisclosed	4	2	4	2	2	2	0	3	2	4	3	4	0	4	2	0	2	0	0	0	0	0	0	4	4	2	4	4	2	2	2	0	2	2	3	4	2	1	2	2	1	3	0	0	0	0	0
E41	undisclosed	undisclosed	4	4	4	0	4	0	1	1	0	2	1	1	4	2	0	2	3	0	2	0	N/A	1	0	4	0	2	1	1	0	0	2	0	2	1	2	N/A	1	4	4	0	3	1	4	0	0	0	0
E42	undisclosed	undisclosed	N/A	3	1	2	3	0	2	2	0	0	2	2	3	3	2	2	2	0	1	1	2	2	N/A	N/A	1	1	2	N/A	0	3	N/A	N/A	N/A	N/A	N/A	N/A	N/A	2	2	3	2	0	4	1	0	N/A	N/A
E43	undisclosed	undisclosed	1	0	0	0	0	0	0	1	0	0	1	0	2	1	2	1	1	0	0	0	0	3	3	0	1	1	2	1	1	1	1	3	1	1	2	0	0	0	0	0	1	1	1	3	2	2	2
E44	undisclosed	undisclosed	2	4	1	0	4	3	4	2	0	1	3	2	0	3	1	3	2	0	3	3	0	0	0	0	2	4	4	3	2	0	1	1	2	1	3	N/A	0	2	4	1	2	2	4	0	4	N/A	4
E45	undisclosed	undisclosed	0	2	0	4	0	0	0	0	0	0	0	1	0	1	4	2	0	0	0	2	0	0	2	0	0	1	0	2	0	0	0	0	0	0	0	0	0	0	1	2	0	0	0	1	0	2	3
E46	29	M	2	3	2	1	3	2	3	3	2	3	3	3	0	3	3	3	4	2	2	2	3	3	1	3	2	2	3	3	2	1	3	2	3	3	4	2	2	2	3	2	2	2	3	3	3	4	3
E47	27	F	N/A	1	1	3	1	3	1	0	0	1	1	1	0	1	1	1	0	0	1	N/A	0	0	0	N/A	1	1	1	0	1	1	1	0	1	1	2	0	N/A	0	0	0	1	1	1	2	1	1	1
E48	19	F	0	2	4	1	0	0	0	1	0	0	1	0	0	0	0	3	2	2	0	0	0	1	1	1	0	0	0	0	0	2	0	3	1	0	1	0	0	0	0	1	0	0	0	0	0	2	4
E49	undisclosed	undisclosed	2	3	3	0	0	0	1	2	0	0	1	1	3	2	1	1	2	1	0	2	1	2	0	1	0	0	2	1	2	2	1	1	1	0	1	0	1	2	1	2	1	1	2	1	2	3	1
E50	21	M	1	1	3	0	0	2	0	0	1	1	0	0	2	1	0	0	1	0	0	0	1	0	0	1	0	1	2	1	2	2	2	1	0	0	1	0	2	0	0	0	2	2	0	0	0	1	2
E51	33	M	0	4	4	0	4	4	-10	0	2	2	2	2	1	3	1	4	3	0	1	2	0	4	0	4	4	4	4	4	4	2	2	0	2	4	3	0	2	2	2	0	3	0	2	0	4	2	4
E52	22	F	1	1	0	1	1	2	1	1	0	1	0	1	0	2	2	1	0	0	0	1	1	1	1	0	1	1	2	0	1	2	1	2	1	1	1	1	3	0	0	1	0	0	1	2	0	0	1
E53	26	M	1	1	2	0	3	3	0	2	0	1	3	3	2	3	0	3	3	2	1	2	0	2	1	0	0	3	4	3	2	1	2	0	3	1	1	3	1	3	1	1	3	2	0	1	1	1	2
E54	19	F	1	4	1	0	4	4	4	1	2	1	3	4	1	4	0	4	4	3	0	2	3	2	2	4	1	1	4	4	4	1	0	0	2	4	3	1	2	2	2	1	0	2	2	0	1	0	1
E55	24	F	0	3	3	1	2	0	4	0	1	2	0	2	0	3	0	2	2	0	0	2	0	0	0	3	2	1	0	1	0	0	0	0	2	1	2	2	2	0	1	1	0	0	2	1	0	2	3
E56	21	F	0	2	0	1	2	1	3	1	0	1	1	1	0	1	2	1	3	0	0	3	1	3	0	2	0	1	1	2	3	0	3	1	1	2	0	0	2	3	0	1	0	1	1	2	1	2	0
E57	20	F	1	0	0	0	0	3	2	2	0	1	2	3	0	2	0	0	3	0	1	0	0	1	2	3	3	0	2	0	2	3	0	1	0	3	2	0	0	0	2	0	0	0	0	0	1	0	0
E58	22	M	1	3	0	0	1	1	3	0	0	0	0	1	0	3	0	1	1	0	0	0	0	0	1	3	0	0	0	3	1	1	0	1	1	0	0	0	0	0	3	0	0	0	0	0	0	3	4
E59	34	F	2	3	1	4	0	0	2	1	0	1	1	2	1	1	0	2	4	1	0	1	1	3	3	0	0	1	0	0	1	4	3	1	2	0	3	1	3	0	1	4	0	0	3	2	0	2	2
E60	31	M	0	2	4	1	0	1	2	2	1	1	3	1	0	3	2	4	4	2	0	2	1	2	0	2	0	0	1	0	1	0	2	0	2	0	2	2	0	0	2	0	0	1	4	1	0	2	3
E61	22	M	0	1	N/A	0	0	0	0	0	0	0	0	0	2	2	0	0	1	0	0	0	0	0	0	0	0	0	0	0	0	1	0	3	0	0	0	0	0	0	0	0	0	0	0	0	0	0	0
E62	25	F	1	3	2	1	2	3	2	2	2	2	3	1	0	2	1	1	1	1	0	0	1	0	1	2	2	2	2	2	2	1	2	1	1	2	0	1	1	0	1	1	1	2	2	1	2	0	0
E63	undisclosed	undisclosed	1	3	1	2	0	4	4	0	1	1	0	2	0	1	1	1	1	1	2	3	2	3	2	3	1	1	4	2	2	0	0	0	2	0	2	0	0	1	2	2	0	0	0	1	1	3	3
E64	20	F	N/A	1	N/A	N/A	0	3	1	1	2	2	1	0	0	1	3	0	1	0	N/A	1	2	2	2	N/A	1	2	3	1	3	N/A	N/A	4	1	3	2	0	N/A	1	1	N/A	2	0	0	N/A	1	2	3
E65	20	M	0	2	1	1	0	0	2	0	0	1	1	2	0	2	2	0	0	0	0	0	0	0	1	2	0	0	0	2	0	0	2	4	0	3	2	1	0	0	2	2	0	2	0	0	0	3	0
E66	21	F	1	0	1	0	0	0	0	0	1	1	0	0	3	0	1	0	0	0	1	2	1	0	1	0	2	1	0	0	0	3	3	1	0	0	0	3	1	3	0	0	2	0	0	0	0	2	1
E67	25	F	1	2	1	0	0	2	4	1	1	0	1	2	0	1	3	1	1	3	0	2	2	2	0	0	1	1	2	1	2	4	3	2	3	0	1	1	3	1	1	3	2	1	3	3	1	2	2
E68	23	F	0	3	2	0	1	2	3	2	0	1	0	3	2	1	2	3	1	0	0	0	0	1	0	3	1	3	2	1	2	1	0	0	1	1	3	1	0	2	2	0	2	2	1	0	0	1	1
E69	36	F	0	2	0	2	0	0	1	0	0	0	0	0	0	0	0	0	0	1	0	3	1	3	2	0	0	0	0	0	0	3	0	3	0	0	0	0	0	0	0	1	0	0	2	1	0	2	2
E70	28	F	1	2	3	1	1	2	1	1	1	3	0	2	0	1	2	1	2	1	1	1	0	2	2	0	1	2	3	0	2	0	3	4	0	1	1	2	1	0	1	1	1	0	3	2	2	1	1
E71	22	F	1	0	2	2	0	1	0	0	0	1	1	1	0	1	1	0	0	0	1	3	0	0	2	2	1	1	2	1	1	0	2	1	0	0	0	0	1	0	0	2	0	0	0	1	0	1	0
E72	30	F	N/A	0	4	0	0	4	0	1	1	1	1	2	1	1	2	2	2	4	1	1	0	1	2	1	1	1	N/A	1	2	2	N/A	2	1	1	1	N/A	3	1	1	1	2	1	1	1	1	2	4
E73	22	F	1	0	1	0	0	0	0	0	0	1	0	0	0	0	1	0	0	3	0	0	1	0	1	0	1	1	1	0	0	3	1	2	0	1	0	0	0	0	0	0	1	1	0	0	1	1	0
E74	26	M	1	1	0	1	1	1	2	0	0	0	0	1	0	0	1	2	0	1	0	3	1	2	1	0	0	0	1	1	1	0	2	3	0	4	0	0	0	0	0	3	0	1	1	1	1	1	2
E75	25	F	1	1	0	0	0	0	2	1	2	N/A	0	1	0	2	0	0	1	0	1	0	1	3	0	0	0	0	0	0	0	2	N/A	2	1	0	1	N/A	1	0	0	0	0	1	3	1	0	4	3
E76	31	M	1	2	2	2	2	1	1	2	1	1	1	1	1	1	2	0	0	0	0	1	3	2	1	3	2	1	1	1	2	0	1	0	0	0	0	0	0	0	0	1	2	1	1	1	2	1	1
E77	31	F	1	0	1	3	1	1	2	0	0	1	1	1	0	1	3	1	0	0	0	1	2	1	1	1	1	1	3	1	1	2	1	1	1	1	0	0	0	0	1	1	0	0	1	1	1	2	1
E78	33	M	2	1	1	3	4	1	1	0	0	0	2	0	0	1	1	0	0	0	0	4	3	1	3	4	0	0	0	0	0	2	1	3	1	0	1	0	0	0	0	3	1	1	4	1	0	1	0
E79	27	M	1	0	2	1	2	1	2	1	0	0	0	1	0	2	1	0	1	1	0	0	2	2	1	1	1	1	0	1	1	2	0	1	0	0	1	0	0	0	1	2	0	1	2	1	1	2	2
E80	21	F	0	3	0	0	0	2	0	1	0	2	1	3	0	1	0	2	3	2	0	0	0	0	0	0	0	0	0	1	2	2	0	0	0	3	3	0	0	0	1	0	0	0	0	0	0	0	0
E81	20	M	0	1	4	1	1	0	1	1	1	1	0	1	3	2	N/A	N/A	1	N/A	1	2	1	1	1	N/A	0	1	3	2	0	0	N/A	1	2	0	2	0	0	1	2	1	1	1	N/A	1	0	1	0
E82	19	M	0	4	0	1	1	3	4	3	0	0	1	3	0	3	3	0	2	0	0	0	3	3	0	3	0	0	1	2	4	0	0	1	2	0	3	0	0	0	2	1	0	1	4	4	0	0	0
E83	26	M	0	2	1	1	1	1	3	1	0	0	2	1	0	0	0	0	1	1	4	2	2	2	2	3	1	1	1	1	1	4	0	1	1	0	N/A	0	N/A	1	1	1	0	1	1	1	3	3	0
E84	22	F	1	3	2	1	1	2	2	1	0	1	1	0	1	1	N/A	N/A	0	N/A	1	1	0	1	1	1	1	1	1	0	1	2	1	3	1	1	1	1	1	1	1	1	1	1	3	N/A	0	2	1
E85	31	F	2	3	N/A	1	3	4	4	1	1	1	3	3	1	4	2	1	3	0	1	0	0	0	2	4	1	2	1	2	3	1	1	3	4	0	1	N/A	0	3	4	1	3	1	4	1	0	N/A	3
E86	23	M	1	2	3	1	1	1	0	1	1	1	0	1	0	1	0	1	0	0	0	0	0	1	1	1	1	2	2	1	1	0	2	1	1	2	1	1	2	1	1	0	2	1	1	1	0	0	0
E87	21	F	0	1	2	0	0	1	0	0	0	1	0	3	0	2	1	0	0	0	0	0	1	0	1	0	0	0	0	0	0	0	1	0	2	0	0	0	0	0	1	0	0	1	1	0	0	0	1
E88	21	F	0	3	0	0	1	0	4	0	0	0	2	0	0	2	1	2	0	0	0	1	0	2	0	2	0	0	1	0	0	2	0	2	2	0	2	0	0	0	1	0	0	0	4	0	0	2	0
E89	18	F	1	3	4	0	2	1	2	1	0	0	0	1	3	4	1	1	2	1	1	1	0	2	0	0	0	0	0	0	0	0	0	0	1	0	2	0	0	0	0	0	2	0	2	0	0	1	1
E90	19	F	1	0	1	0	1	1	0	1	0	1	1	3	0	1	N/A	2	1	2	0	1	0	1	1	N/A	0	2	1	1	1	1	1	0	1	1	1	0	1	1	1	0	0	1	0	0	0	N/A	1
E91	19	F	0	2	0	0	1	3	3	0	0	0	3	3	0	1	1	3	3	0	0	0	0	0	0	3	1	1	1	0	2	3	1	1	2	0	1	1	0	1	1	0	1	0	0	0	0	1	0
E92	31	M	4	3	4	4	1	3	0	1	1	1	3	1	0	1	4	3	4	3	1	0	1	1	4	3	4	4	3	4	4	1	4	4	4	4	2	4	0	1	1	4	0	4	4	4	1	1	3
E93	22	M	1	1	1	0	1	4	0	1	0	1	1	1	0	1	3	0	0	1	1	1	1	0	1	3	1	1	1	1	0	3	3	3	1	1	3	1	1	0	1	1	0	0	0	1	1	1	0
E94	19	M	1	4	2	0	2	2	1	1	0	1	0	1	0	3	0	N/A	4	0	0	0	2	1	0	3	1	1	1	0	0	0	1	3	0	0	2	0	1	0	0	0	2	0	N/A	0	1	3	3
E95	undisclosed	undisclosed	4	0	1	4	0	0	0	0	0	4	0	0	4	1	0	1	0	1	0	0	0	2	0	0	1	0	0	0	0	1	0	1	0	0	2	N/A	0	0	0	4	0	0	0	0	0	N/A	0
E96	undisclosed	undisclosed	0	1	2	0	1	1	0	1	1	1	1	1	2	1	0	2	1	0	1	0	0	2	0	1	N/A	1	N/A	1	N/A	0	N/A	1	1	1	1	N/A	N/A	0	1	0	1	0	N/A	1	N/A	N/A	N/A
E97	undisclosed	undisclosed	2	1	3	1	1	4	0	0	2	0	2	1	0	1	2	2	3	0	N/A	0	0	3	1	2	4	N/A	N/A	1	3	1	0	3	1	4	2	N/A	1	0	1	1	2	0	N/A	1	N/A	N/A	0
E98	undisclosed	M	N/A	1	2	0	0	1	1	1	0	0	1	1	0	1	N/A	0	1	N/A	0	N/A	1	1	N/A	N/A	2	N/A	2	0	0	1	N/A	3	N/A	2	N/A	N/A	N/A	0	0	N/A	0	N/A	N/A	0	0	N/A	0
E99	undisclosed	F	0	3	3	0	3	1	2	1	0	1	0	1	1	1	1	3	3	1	1	1	0	2	0	1	1	1	2	2	1	0	2	0	1	1	1	0	0	1	1	0	2	0	3	1	3	2	0
E100	20	M	1	3	2	1	3	4	3	2	0	0	2	1	0	1	1	2	1	1	0	3	3	2	1	1	2	3	2	1	1	2	3	1	1	4	1	2	0	2	1	0	0	1	1	0	1	0	2
E101	26	F	1	1	4	1	2	4	1	1	0	2	0	1	0	2	2	2	1	0	1	1	1	2	1	1	0	1	3	1	3	1	3	2	1	2	3	1	0	1	1	2	2	2	1	2	0	2	3
E102	26	F	0	2	3	0	1	3	0	1	2	2	3	4	2	3	1	1	3	2	1	1	0	2	1	2	1	2	3	3	3	0	2	0	1	2	0	1	1	1	2	0	1	1	1	1	3	2	1
E103	23	M	N/A	3	3	0	3	3	2	2	1	2	1	1	0	3	N/A	1	0	0	1	1	0	1	1	1	3	2	3	1	2	0	3	1	2	1	3	1	0	1	2	1	1	0	3	1	0	0	0
E104	23	F	1	3	0	1	3	3	4	2	1	1	2	2	0	3	2	3	2	1	0	2	1	2	2	2	1	1	1	2	0	1	1	1	3	2	3	2	0	1	2	2	1	1	3	1	0	2	0
E105	38	F	3	0	2	1	0	3	3	1	1	1	0	1	1	1	1	2	2	2	0	1	2	2	1	3	1	1	3	1	2	2	1	3	1	2	2	1	1	1	1	2	0	1	2	1	1	2	1
E106	23	F	0	3	0	0	3	1	1	1	0	1	1	3	0	3	3	1	1	1	0	1	0	1	1	3	0	1	3	1	1	1	0	3	1	1	1	1	0	0	0	0	1	1	1	1	0	1	0
E107	39	M	1	0	3	1	0	2	1	2	3	4	0	0	2	1	3	2	1	0	1	0	2	1	1	0	3	2	3	0	1	1	2	3	0	3	1	1	1	2	0	1	2	1	0	1	4	3	2
E108	20	F	0	1	1	0	1	1	1	2	1	2	3	1	0	1	1	2	3	3	0	1	0	0	0	3	1	2	1	0	1	0	2	0	2	1	3	0	0	1	2	0	1	3	3	1	0	1	0
E109	20	F	0	1	2	0	1	1	0	1	0	1	2	3	0	3	2	1	1	0	0	0	0	3	0	2	1	3	0	2	0	0	0	3	2	0	3	0	0	1	1	0	1	0	0	2	0	1	3
E110	19	F	0	2	0	1	1	3	3	1	0	1	0	1	0	1	3	1	0	0	0	1	1	0	0	N/A	1	1	2	0	0	1	2	3	0	1	3	1	0	1	1	1	2	1	4	1	0	2	1
E111	28	M	2	1	2	1	1	3	1	2	1	1	1	3	4	1	2	2	2	0	2	1	1	1	1	1	1	1	2	3	3	1	2	1	1	1	2	2	N/A	1	2	1	2	3	1	1	3	2	2
E112	26	F	N/A	2	0	4	0	1	2	1	0	0	0	0	0	0	0	2	1	0	0	N/A	1	2	1	0	1	2	0	0	1	2	0	2	0	1	3	0	1	1	0	0	0	1	0	0	0	0	2
E113	20	M	1	2	3	1	0	3	2	0	0	1	1	1	2	2	1	2	2	1	2	1	2	1	3	1	2	3	1	1	3	1	3	3	1	1	1	1	1	0	1	N/A	2	1	2	1	0	0	1
E114	27	M	1	0	2	1	1	1	0	1	1	1	0	0	0	0	1	1	1	3	0	3	2	1	3	1	2	1	1	0	1	0	1	4	0	3	2	0	1	0	0	2	1	3	2	1	3	1	1
E115	20	M	1	3	3	1	0	1	4	0	0	0	3	1	2	4	1	0	0	0	0	3	4	1	0	2	0	0	1	4	0	0	0	4	3	4	0	0	0	2	3	4	1	0	0	1	0	4	3
E116	21	M	4	2	3	1	1	3	3	0	0	2	1	1	0	2	1	1	0	0	2	1	1	1	2	3	2	2	1	0	1	2	1	2	0	3	1	2	2	0	0	2	2	1	0	0	2	0	3
E117	23	F	0	0	1	0	0	4	0	0	0	0	0	0	0	0	1	1	0	0	0	0	1	3	1	4	1	1	N/A	1	4	3	4	1	0	3	0	N/A	N/A	0	0	1	1	0	N/A	1	1	4	1
E118	24	M	N/A	4	3	1	0	3	3	1	2	2	1	1	1	2	3	0	0	0	2	2	1	3	2	2	1	0	3	0	3	1	3	1	0	1	1	0	3	1	0	1	3	1	2	0	4	3	1
E119	23	F	4	4	2	3	1	1	2	3	1	2	0	1	0	3	3	0	2	0	N/A	1	2	1	2	4	1	2	1	0	2	2	1	3	0	3	2	4	1	1	1	1	1	3	0	1	4	0	0
E120	23	F	1	1	2	1	1	2	4	1	1	1	2	1	0	1	2	1	1	0	1	1	1	2	2	2	1	0	1	2	2	1	1	2	1	0	2	0	0	0	1	1	1	2	N/A	0	1	2	1
E121	38	F	1	4	3	1	3	1	0	1	2	3	2	3	1	3	0	2	2	1	2	1	3	1	1	1	3	3	1	3	0	1	0	0	3	2	3	2	0	1	0	0	0	0	0	0	3	4	4
E122	28	M	1	0	1	1	0	0	3	2	2	1	3	4	1	3	0	4	3	4	1	1	0	2	0	2	2	0	1	3	0	0	0	2	3	1	0	0	3	2	2	N/A	1	0	0	1	4	1	3
E123	24	F	1	1	0	1	0	0	4	2	1	2	1	1	0	2	3	1	0	3	1	0	2	2	2	2	1	1	0	0	0	2	1	4	0	1	2	3	0	1	1	1	0	1	4	2	0	3	3
E124	20	F	0	3	2	1	1	2	3	1	1	1	0	2	1	2	0	1	2	3	0	2	1	0	1	2	1	1	2	1	2	1	1	0	0	1	0	2	2	1	1	2	1	0	1	0	1	0	2
E125	24	F	2	1	2	2	1	2	2	1	2	1	3	2	1	2	3	2	2	2	1	1	2	2	1	3	3	2	2	1	1	3	2	2	1	3	3	1	1	1	2	2	3	2	2	1	1	1	1
E126	22	F	0	3	1	0	2	3	1	1	2	0	1	3	0	2	N/A	3	2	0	2	0	1	4	2	4	N/A	N/A	1	1	2	2	1	2	1	0	1	0	2	1	3	1	0	1	3	1	4	3	0
E127	22	M	1	1	2	0	2	2	1	1	0	1	2	3	1	3	1	1	1	1	0	1	0	1	0	N/A	1	2	1	1	0	2	2	1	0	2	1	0	N/A	2	1	1	0	2	0	0	0	1	2
E128	57	M	1	0	0	0	0	1	1	2	2	2	2	1	0	1	1	2	1	2	0	0	0	0	0	1	2	1	2	1	1	1	2	1	1	1	1	1	1	1	1	0	1	1	1	1	3	0	1
E129	48	M	0	1	0	3	0	0	1	1	0	1	0	1	N/A	0	2	1	0	3	1	0	0	2	0	1	2	0	3	1	2	0	3	1	0	0	1	0	1	0	1	2	N/A	1	2	0	0	2	1
E130	59	M	4	3	4	4	3	3	0	2	0	0	4	4	0	0	0	4	0	4	0	0	4	0	0	0	4	4	4	1	0	2	0	0	0	4	4	4	4	2	0	0	3	2	0	0	0	4	0
E131	25	M	1	3	0	1	2	4	2	1	2	0	1	1	0	1	1	0	1	0	0	0	1	3	1	4	1	1	2	1	4	0	1	1	2	1	2	1	1	2	1	2	1	1	2	0	4	3	4
E132	23	F	N/A	2	1	3	0	4	1	1	0	1	2	2	3	1	3	3	2	2	2	1	1	1	1	1	3	3	3	4	4	1	1	2	1	1	3	1	2	0	1	2	1	2	2	2	4	3	3
E133	19	M	1	0	3	0	0	2	0	1	0	0	2	1	0	1	0	1	1	0	1	0	0	3	N/A	0	4	1	N/A	0	0	0	0	0	1	4	1	N/A	1	0	0	1	0	2	0	0	0	N/A	2
E134	19	F	N/A	2	0	N/A	2	4	0	2	0	0	1	2	0	0	2	4	2	0	0	4	0	N/A	N/A	4	2	2	2	3	0	2	1	4	1	0	2	4	2	0	1	4	0	0	4	0	4	N/A	3
E135	18	F	0	2	2	0	2	0	4	1	0	0	3	2	0	4	2	1	2	1	0	0	0	2	2	N/A	0	0	0	0	0	0	2	1	1	0	2	0	0	0	2	N/A	0	3	N/A	0	1	0	1
E136	19	F	3	2	4	3	2	0	4	3	0	4	3	2	2	4	3	0	2	3	1	3	1	3	2	3	4	4	1	3	0	0	3	3	3	3	3	2	3	2	3	3	2	3	4	3	0	3	2
E137	35	F	0	0	0	0	0	0	0	0	0	0	0	0	0	0	2	0	0	0	0	0	0	0	0	0	0	0	0	0	0	0	0	2	1	0	0	0	0	0	0	0	1	0	0	0	4	3	3
E138	19	M	3	3	4	4	0	2	1	1	0	1	1	2	2	1	1	1	0	2	1	3	2	1	4	1	2	0	2	1	2	0	4	3	0	2	3	4	2	2	1	4	0	0	1	4	1	4	4
E139	37	M	N/A	0	1	0	2	1	0	1	0	0	3	2	4	1	0	2	N/A	1	0	0	0	0	0	N/A	0	3	1	1	0	1	N/A	0	1	1	1	N/A	0	2	1	0	1	0	0	0	1	1	3
E140	25	F	1	2	1	3	1	4	1	1	1	1	1	1	1	1	1	2	1	1	1	3	2	2	1	1	2	1	2	1	3	1	1	2	1	1	1	1	1	1	1	3	2	1	1	1	1	1	1
E141	27	F	0	1	4	0	0	4	N/A	0	2	0	0	0	4	0	2	0	0	0	2	0	0	0	0	3	2	1	3	0	3	0	0	3	0	0	0	0	1	0	0	0	0	2	1	1	4	1	0
E142	30	F	N/A	2	1	0	1	1	0	1	0	0	1	0	0	2	N/A	0	2	1	0	2	0	2	1	2	1	2	2	1	1	1	2	0	1	0	1	2	N/A	0	1	0	2	1	0	1	3	2	0
E143	23	F	1	3	0	1	4	3	0	0	0	0	0	0	4	0	2	1	2	1	0	0	1	0	2	0	2	1	2	0	1	4	4	1	1	2	1	N/A	2	1	1	2	2	1	1	2	2	N/A	0
E144	27	M	1	1	2	1	0	1	1	1	2	1	1	1	1	1	1	1	1	3	2	1	2	1	2	1	2	1	1	1	1	3	1	4	0	1	1	0	2	0	1	2	2	3	0	1	3	3	3
E145	33	M	3	1	2	3	1	2	0	1	0	0	1	1	0	1	2	2	1	1	0	1	0	2	1	0	1	0	1	1	1	1	1	3	0	1	2	1	1	0	0	2	2	1	1	1	0	3	0
E146	32	F	0	1	2	1	0	1	5	1	0	1	1	1	0	2	1	1	1	0	0	2	0	2	0	1	2	2	1	1	1	1	N/A	2	N/A	0	2	N/A	2	3	N/A	1	0	3	1	1	1	N/A	3
E147	27	F	4	3	1	2	4	3	1	0	1	0	3	1	0	4	2	0	1	0	1	3	1	3	2	1	1	0	4	3	1	0	1	3	3	4	3	1	0	1	3	2	0	1	4	2	3	1	0
E148	38	M	0	0	2	0	0	0	0	0	0	0	0	0	1	1	1	2	0	0	0	0	0	2	0	0	0	0	0	0	0	2	2	2	0	0	0	0	0	0	0	0	2	0	0	0	0	2	2
E149	21	F	1	3	1	0	2	0	2	1	0	1	2	1	0	3	1	1	3	0	0	1	0	2	1	2	1	1	2	1	1	0	2	1	2	0	2	2	0	2	2	1	1	1	0	1	3	2	1
E150	26	M	0	1	1	0	1	3	3	0	0	3	0	1	0	0	0	1	0	1	0	0	2	0	N/A	0	2	N/A	0	1	0	4	1	1	1	0	0	0	0	0	1	N/A	0	1	0	N/A	1	0	0
E151	28	M	N/A	0	4	0	1	4	0	1	0	N/A	0	0	4	0	0	0	0	N/A	N/A	N/A	1	N/A	N/A	N/A	N/A	4	2	0	3	0	4	3	0	1	0	N/A	1	0	0	N/A	3	1	0	0	0	4	4
E152	27	M	1	1	2	1	2	3	0	1	2	1	2	2	0	1	2	2	3	4	0	2	2	3	2	3	3	2	1	2	1	2	0	0	1	3	1	2	1	1	0	1	1	2	2	1	2	1	1
E153	38	F	1	1	4	1	4	4	3	1	1	1	1	1	1	1	2	1	1	3	1	3	1	3	0	N/A	3	1	3	1	4	3	3	1	1	4	1	N/A	1	1	1	N/A	1	1	1	0	4	N/A	3
E154	34	F	N/A	1	2	1	1	4	1	0	0	0	0	1	4	1	N/A	1	3	N/A	N/A	1	0	2	N/A	1	2	2	N/A	1	2	2	N/A	3	0	1	2	0	N/A	1	1	N/A	2	N/A	N/A	2	3	3	0
E155	23	M	1	1	0	1	1	0	1	0	0	1	2	3	0	4	1	1	1	0	0	1	2	3	3	3	1	1	1	2	0	0	1	1	3	1	1	0	0	0	2	2	1	0	1	0	1	2	1
E156	28	F	N/A	1	0	0	2	N/A	0	3	0	0	1	3	1	3	N/A	0	1	0	3	1	0	3	2	1	0	2	N/A	0	0	2	0	1	1	0	4	3	1	1	1	N/A	0	0	2	N/A	2	1	0
E157	19	M	0	2	3	0	1	2	4	3	0	1	1	3	0	3	2	2	1	0	0	1	0	0	1	2	1	3	2	2	2	1	0	1	2	3	2	N/A	0	0	2	0	1	1	0	1	0	3	3
E158	22	F	0	2	2	0	0	1	1	0	0	0	0	1	0	1	N/A	2	0	0	0	2	0	1	0	N/A	1	3	N/A	1	0	2	0	0	1	0	1	0	0	0	1	0	1	1	0	1	0	1	0
E159	26	F	N/A	2	0	1	1	2	0	1	1	3	2	1	3	3	3	2	0	0	0	2	0	3	1	3	2	1	3	1	2	3	0	2	0	3	0	1	0	0	0	2	1	0	3	0	1	3	2
E160	22	M	4	3	4	3	0	0	N/A	0	0	1	0	1	4	1	3	1	2	4	1	0	3	0	4	3	1	2	1	0	0	1	1	4	0	2	1	1	1	0	0	3	3	4	2	1	0	1	4
E161	18	F	1	0	2	0	1	4	2	1	0	2	1	2	0	3	N/A	4	1	3	1	0	0	1	1	2	1	3	2	3	4	4	0	1	2	1	2	1	0	1	1	0	0	2	3	N/A	1	0	1
E162	22	M	2	1	3	0	2	1	1	1	1	2	1	2	0	2	N/A	1	2	0	0	0	1	1	2	4	2	2	1	1	0	0	N/A	3	1	2	4	N/A	2	2	2	2	1	2	0	N/A	1	0	0
E163	25	F	0	1	0	0	1	3	1	1	1	0	1	3	2	2	3	N/A	2	0	0	1	0	0	0	0	0	0	1	1	1	0	2	1	0	1	1	0	N/A	0	0	0	0	0	0	0	0	1	0
E164	26	F	0	0	0	0	0	3	0	0	0	0	0	2	0	0	1	2	0	1	0	0	0	0	0	1	1	1	1	1	0	0	0	0	0	2	1	0	0	0	0	0	0	0	0	0	0	0	0
E165	38	F	0	1	2	0	1	0	2	1	0	0	2	1	1	3	1	1	2	1	1	1	0	2	0	3	0	1	1	0	0	0	0	0	3	1	1	1	0	0	0	0	1	0	0	0	0	2	2
E166	26	M	0	2	4	1	1	2	2	1	0	0	1	2	2	3	3	1	1	0	0	1	0	3	0	4	1	2	4	1	2	0	2	1	2	1	2	4	1	0	1	1	2	1	0	0	1	2	1
E167	26	F	0	0	3	1	1	1	0	0	0	1	0	1	1	0	1	0	0	4	0	0	0	0	0	3	0	1	1	0	0	1	3	1	0	4	1	3	3	3	1	1	0	1	0	0	3	1	0
E168	18	F	0	3	0	0	1	2	3	1	1	1	1	2	0	2	1	1	1	0	0	1	0	1	1	1	0	1	2	0	1	1	1	1	1	1	2	1	1	0	2	N/A	0	0	N/A	1	1	2	0
E169	27	F	N/A	0	1	0	1	2	0	0	0	1	1	3	0	1	2	2	1	1	0	1	0	2	1	2	1	1	1	1	2	2	2	1	1	1	2	2	1	0	2	1	1	2	0	1	1	1	3
E170	31	M	1	3	1	3	2	4	1	0	0	0	2	2	0	2	2	1	2	1	0	1	2	1	1	2	3	2	2	2	2	1	1	1	1	2	2	0	1	0	0	1	0	1	1	1	1	1	1
E171	24	M	0	2	0	0	1	0	1	1	0	4	4	4	4	2	1	3	1	0	1	0	0	0	0	4	0	4	1	1	0	0	1	0	0	0	1	2	N/A	1	1	1	0	4	0	4	1	0	0
E172	28	F	2	1	0	3	1	4	3	2	2	4	0	1	2	2	3	3	N/A	1	1	0	3	3	3	3	1	4	4	1	4	2	2	3	1	N/A	2	1	1	N/A	1	3	1	1	4	1	4	2	2
E173	22	F	N/A	1	2	1	0	2	3	1	1	0	2	2	0	3	3	2	1	2	1	0	1	0	1	0	0	2	N/A	1	0	2	1	0	2	0	2	1	1	2	3	1	0	3	N/A	0	0	1	0
E174	22	M	0	4	2	1	3	1	4	1	0	0	2	3	0	3	1	2	3	0	1	1	0	2	1	4	2	1	1	0	2	1	2	1	1	1	1	N/A	0	1	0	0	2	0	2	0	2	N/A	4
E175	22	M	1	1	3	0	0	3	2	1	0	2	0	1	0	2	2	2	1	0	1	1	1	1	1	2	0	1	2	0	2	3	1	1	0	0	1	1	1	2	1	1	2	2	0	1	0	1	2
E176	20	F	1	2	3	0	1	2	1	1	0	4	3	2	0	3	1	2	1	0	0	2	1	1	0	2	1	3	2	1	1	0	0	0	1	1	2	1	1	1	2	0	0	0	1	0	2	2	0
E177	23	F	1	1	2	0	1	3	0	1	0	0	2	1	0	2	0	3	3	N/A	0	2	0	2	2	N/A	0	1	1	1	0	1	0	3	1	1	1	N/A	N/A	0	1	2	0	2	0	1	0	N/A	1
E178	19	M	1	1	2	0	1	N/A	4	1	1	1	1	1	0	2	N/A	N/A	0	1	N/A	0	1	1	1	N/A	1	2	N/A	1	1	1	1	1	1	1	N/A	N/A	N/A	0	1	0	0	1	N/A	N/A	N/A	0	0
E179	23	M	0	1	2	0	0	0	1	1	0	N/A	1	1	0	3	1	0	0	N/A	1	N/A	0	1	1	2	0	2	N/A	0	0	1	N/A	3	3	3	1	0	0	1	0	0	0	0	1	0	2	1	0
E180	27	F	0	0	0	1	0	0	1	0	0	1	0	0	0	0	1	1	0	0	0	2	2	2	1	2	0	0	0	0	1	0	0	1	1	0	1	0	0	1	0	1	1	0	1	1	1	0	0
E181	16	F	1	4	1	2	3	1	0	0	1	2	2	1	3	3	4	0	1	2	3	1	2	0	2	2	3	3	4	1	1	1	1	0	0	3	2	3	4	3	1	2	3	4	4	2	4	0	0
E182	16	F	1	4	1	1	4	4	4	1	0	0	1	2	0	2	1	0	1	0	1	0	0	0	0	0	1	1	1	2	1	0	2	1	1	0	0	0	0	2	2	2	2	1	2	2	4	0	2
E183	17	F	0	2	3	1	3	3	1	0	1	1	1	3	3	3	1	1	2	3	1	1	0	2	1	3	2	3	2	2	3	1	1	0	1	1	3	1	0	1	2	3	2	1	2	0	4	1	0
E184	17	F	1	2	0	1	1	1	1	2	1	2	3	3	1	1	1	1	1	1	1	1	1	1	1	3	1	1	1	2	2	2	1	1	1	1	1	1	1	0	1	2	1	1	0	1	4	1	2
E185	16	F	1	3	1	0	1	3	1	1	0	1	3	3	0	3	1	0	2	1	0	1	0	2	1	3	1	1	3	1	3	0	1	1	1	1	2	5	0	1	1	0	0	0	3	1	1	1	1
E186	17	F	3	4	2	2	3	3	3	3	0	1	4	3	0	2	1	2	4	0	3	1	1	2	1	5	2	3	4	3	3	1	3	0	3	3	2	3	5	4	2	1	3	2	4	1	0	1	1
E187	17	F	1	3	2	0	3	1	3	1	1	3	1	2	1	3	1	2	1	2	1	1	1	1	1	2	3	3	3	3	2	1	2	1	2	2	2	1	1	3	1	1	3	1	2	1	3	1	2
E188	17	F	1	2	2	1	1	3	2	2	0	1	1	2	1	2	2	3	2	3	0	1	0	1	1	2	2	1	3	2	2	1	3	1	1	2	3	1	1	2	1	1	1	1	2	1	0	0	1
E189	16	F	1	3	0	0	0	0	1	2	0	0	1	1	0	3	2	3	2	1	0	0	1	3	1	1	1	1	1	2	0	1	0	1	1	1	2	1	2	2	2	1	1	1	1	1	1	1	2
E190	16	F	1	4	3	1	3	4	4	3	2	0	4	3	1	4	1	2	4	0	4	3	1	1	1	3	0	1	4	4	0	1	1	0	1	0	3	1	0	4	3	1	4	3	1	3	0	1	0
E191	16	F	N/A	0	0	3	1	0	4	4	0	2	4	0	1	4	4	0	1	0	1	2	3	4	0	0	4	4	2	4	0	0	1	2	2	0	3	4	1	1	2	3	1	4	4	4	0	1	0
E192	17	F	1	2	1	1	1	2	1	1	1	2	1	2	1	2	2	2	1	1	1	0	0	1	0	1	0	0	2	1	2	2	5	0	1	0	2	0	0	2	1	1	2	1	1	1	1	0	0
E193	16	F	N/A	N/A	4	1	1	2	1	2	0	1	1	2	3	1	2	2	1	1	1	1	2	2	1	2	2	2	3	2	2	2	3	0	1	0	3	N/A	2	0	2	2	1	0	1	1	2	N/A	1
E194	16	F	N/A	3	2	4	0	1	3	1	3	1	1	1	0	3	1	0	1	3	0	1	3	3	3	3	1	1	1	1	0	1	1	3	4	3	4	0	1	4	0	4	3	1	4	0	1	3	3
E195	16	M	2	1	2	0	2	3	4	2	0	1	1	1	0	2	3	1	1	1	1	3	2	3	1	4	1	1	2	2	1	2	3	3	2	3	3	2	1	1	1	0	2	1	3	2	3	2	2
E196	16	M	N/A	3	4	0	3	3	0	0	1	4	1	0	0	1	4	3	1	3	N/A	1	1	3	1	1	4	0	1	0	0	0	0	3	0	4	3	N/A	1	3	1	3	1	3	3	4	4	0	4
E197	17	M	2	2	4	1	3	1	0	1	0	2	1	1	2	3	4	1	0	0	0	2	0	3	2	N/A	0	3	1	0	0	0	0	0	1	4	0	1	1	0	1	1	2	2	0	2	4	0	4
E198	17	F	1	3	2	0	1	0	3	2	0	1	1	3	0	1	1	1	2	0	0	1	0	2	0	3	2	2	2	1	1	0	1	0	2	0	1	0	0	1	1	0	0	1	3	1	0	1	4
E199	17	M	1	0	2	2	3	2	0	1	3	2	2	1	0	3	1	0	2	4	0	2	1	4	3	1	4	0	3	1	2	1	0	1	2	4	2	1	0	1	1	3	0	3	0	1	4	0	0
E200	17	F	3	1	2	1	1	3	0	0	0	3	1	3	2	3	2	1	3	2	0	2	2	0	0	2	1	4	2	1	1	1	1	0	2	1	3	0	0	1	1	0	1	3	1	3	3	1	3
E201	17	F	N/A	2	3	1	3	3	4	1	1	1	0	2	2	2	4	3	2	0	N/A	3	1	2	3	1	2	1	N/A	2	0	1	N/A	3	1	1	3	0	1	2	1	1	3	1	4	0	1	1	0
E202	17	F	1	0	1	2	1	1	4	0	0	0	1	2	2	2	2	1	1	0	0	0	1	4	1	3	0	1	1	0	0	1	0	1	1	0	2	1	0	1	1	1	2	0	1	1	2	3	1
E203	17	M	N/A	1	1	4	3	3	4	4	1	2	3	4	0	2	1	2	3	4	2	2	2	4	3	4	4	4	2	2	3	1	4	2	2	3	4	N/A	2	2	2	3	3	4	2	1	1	2	1
E204	23	M	0	3	1	0	3	3	1	2	1	2	1	2	2	3	1	3	1	1	1	1	1	0	1	3	1	N/A	1	2	2	1	1	1	3	1	2	1	1	2	1	0	1	2	0	1	0	1	1
E205	22	F	1	3	1	1	1	2	3	2	1	2	1	1	0	3	1	1	1	2	1	3	0	1	1	3	1	1	3	1	1	1	3	3	1	1	1	1	0	1	2	1	1	3	3	1	0	1	1
E206	24	F	1	2	0	0	1	1	2	2	0	4	1	2	0	3	1	2	0	0	0	1	2	1	2	2	1	0	1	1	0	0	0	3	2	0	0	1	0	0	1	0	0	1	0	0	1	2	2
E207	25	F	N/A	1	1	0	0	1	0	0	0	1	0	2	0	1	N/A	0	0	N/A	0	3	0	1	1	0	0	0	1	0	2	0	0	2	0	0	1	0	0	0	0	0	1	3	0	0	1	1	0
E208	22	F	0	4	0	1	1	0	3	1	0	0	2	3	0	3	1	2	1	0	0	3	0	2	1	3	0	0	0	1	0	0	0	0	1	0	3	1	0	0	0	3	2	1	3	1	0	2	4
E209	33	M	3	3	3	1	2	2	3	2	3	2	2	3	0	2	0	3	2	2	1	2	2	2	3	4	4	4	2	3	2	0	0	2	2	1	2	1	2	0	2	2	0	0	0	0	2	2	3
E210	undisclosed	F	1	0	4	0	0	2	1	0	0	2	1	3	0	0	0	0	0	2	0	1	3	1	3	1	0	0	2	2	1	0	0	2	0	3	1	0	1	0	0	1	0	3	0	0	3	3	4
E211	29	F	0	0	1	0	0	3	3	2	1	2	1	2	0	1	1	1	2	3	1	2	1	1	1	1	1	1	3	1	2	0	1	1	2	2	2	1	1	1	0	1	0	1	1	1	1	0	0
E212	25	M	1	1	1	0	1	1	0	1	2	0	0	2	0	3	2	1	0	0	1	1	0	2	1	0	0	0	1	0	0	3	2	3	0	1	0	0	0	2	0	0	1	2	0	0	1	2	0
E213	20	F	0	1	1	0	0	4	1	1	0	1	0	0	0	1	2	1	0	1	0	0	0	2	1	3	2	2	3	1	1	3	0	1	0	3	1	0	N/A	0	0	0	0	0	0	1	1	0	3
E214	24	F	0	3	1	1	3	4	4	1	0	1	3	3	0	3	1	1	1	0	0	1	0	0	0	3	3	0	1	1	1	1	1	0	1	1	3	1	1	1	3	1	1	0	1	0	1	0	0
E215	21	M	1	3	1	1	1	0	3	1	0	1	3	2	0	3	0	1	2	1	0	0	2	1	1	1	1	1	1	2	2	N/A	1	1	1	3	1	1	0	0	0	1	0	1	0	0	0	0	1
E216	25	M	N/A	2	1	0	1	3	2	0	1	2	2	3	1	3	0	1	0	1	0	2	2	0	1	2	3	2	3	1	3	0	0	0	0	2	1	0	3	0	1	0	0	1	1	1	4	0	1
E217	25	M	1	3	2	1	3	4	4	2	0	N/A	1	2	1	3	3	2	3	0	1	1	0	1	0	3	1	0	N/A	2	1	1	1	1	2	3	2	1	N/A	1	2	N/A	1	1	N/A	1	0	N/A	3
E218	24	M	1	4	2	1	2	3	4	0	1	1	4	1	2	4	1	0	1	1	1	1	1	1	1	4	1	1	0	3	2	2	2	1	2	1	3	0	0	0	3	2	1	1	N/A	1	0	1	0
E219	24	M	0	3	1	1	3	3	4	1	1	1	4	3	0	4	3	1	2	0	N/A	1	0	3	0	2	0	0	N/A	1	1	1	1	0	1	1	N/A	1	1	1	3	1	2	1	4	1	0	1	3
E220	24	M	0	1	3	0	0	4	0	0	0	1	0	0	0	0	1	1	1	1	0	0	0	1	0	3	0	0	0	1	0	2	3	2	1	1	2	0	0	0	0	1	0	2	1	1	0	2	2
E221	28	M	0	0	2	1	1	1	3	1	1	2	0	0	1	0	0	1	1	0	0	1	1	1	1	1	1	1	2	0	1	2	1	2	1	2	1	1	1	1	1	1	2	1	1	0	1	1	0
E222	28	M	1	1	0	2	2	3	2	2	1	1	1	1	0	1	2	2	1	1	0	1	1	1	1	3	2	2	3	1	2	0	2	2	1	1	1	1	1	1	1	2	1	1	3	2	1	1	1
E223	28	M	1	3	2	1	2	3	1	2	1	1	0	1	0	2	1	1	1	0	0	2	1	2	2	3	2	2	2	1	2	3	1	1	1	2	2	1	1	1	2	0	1	2	2	1	3	1	0
E224	28	M	1	1	2	0	3	3	2	1	0	1	1	1	1	1	1	2	1	0	0	1	1	2	1	2	2	1	2	2	1	3	1	2	2	1	2	2	1	3	2	0	2	2	3	2	3	4	2
E225	23	F	N/A	3	0	1	1	2	1	1	0	1	3	3	0	3	1	2	1	N/A	0	2	0	1	1	1	0	1	0	2	1	1	0	1	2	0	3	2	1	1	1	1	1	0	1	0	0	1	3
E226	33	M	1	2	2	1	1	1	1	0	0	1	0	1	0	1	1	2	2	0	0	0	1	1	2	2	1	0	1	1	1	0	0	0	1	2	1	2	0	1	0	0	0	1	0	0	0	3	0
E227	40	M	N/A	1	N/A	N/A	3	4	0	0	1	N/A	0	3	1	0	N/A	N/A	2	1	N/A	1	0	1	1	N/A	N/A	1	N/A	0	2	2	N/A	N/A	0	N/A	1	N/A	N/A	0	0	1	1	1	N/A	1	3	N/A	3
E228	21	M	1	1	1	0	2	3	2	1	0	1	1	3	1	2	3	2	3	1	1	1	1	2	1	3	3	2	3	1	1	0	1	3	1	2	2	1	1	0	0	1	2	1	1	3	1	0	0
E229	30	M	0	1	1	1	1	2	1	0	0	1	1	2	0	1	1	0	1	1	0	1	2	0	0	1	4	1	0	1	0	0	2	0	4	1	1	4	0	0	1	2	1	0	2	4	4	1	1
E230	24	F	N/A	1	1	0	1	1	3	1	0	0	1	1	0	1	N/A	N/A	N/A	1	1	1	1	3	N/A	3	1	1	N/A	1	1	2	N/A	2	1	1	N/A	N/A	1	1	1	N/A	N/A	1	N/A	N/A	1	1	2
E231	28	F	0	1	2	1	1	3	1	1	0	1	1	3	2	1	1	1	2	2	1	2	1	2	0	0	1	2	N/A	1	1	2	1	1	1	0	2	1	1	1	1	1	1	1	1	1	3	2	1
E232	28	M	2	3	3	0	1	3	3	2	1	2	3	1	0	1	2	1	2	2	2	2	1	2	1	4	3	3	4	3	3	2	3	1	1	2	2	1	1	3	2	0	1	2	0	1	4	1	0
E233	25	F	0	1	1	0	1	1	2	1	0	0	0	3	2	1	1	1	1	1	1	0	0	1	0	1	1	1	1	1	1	1	1	1	1	2	1	0	2	1	1	0	3	2	1	1	1	0	0
E234	29	M	0	0	0	0	1	1	2	1	3	3	1	2	2	2	2	2	0	0	0	3	0	0	0	2	2	1	2	1	2	0	2	0	1	2	1	1	1	1	0	1	0	2	1	2	3	0	0
E235	52	F	N/A	1	1	N/A	1	1	0	1	0	1	1	1	3	1	N/A	1	2	3	1	2	1	2	N/A	1	1	1	1	1	1	1	2	3	1	1	1	1	2	1	1	1	2	1	1	1	2	1	3
E236	25	F	N/A	2	1	1	1	2	2	1	1	1	0	4	0	1	2	1	2	0	1	1	0	1	N/A	N/A	1	2	1	0	1	2	1	0	1	0	2	1	1	1	1	1	3	1	N/A	0	1	3	2
E237	53	M	0	4	2	0	3	3	0	1	2	0	1	1	2	2	1	3	1	3	3	1	2	1	3	4	3	2	3	1	3	4	1	1	1	4	1	1	3	1	1	0	3	3	0	1	4	0	0
E238	22	F	N/A	3	1	1	1	2	1	1	0	1	0	2	0	3	1	2	1	0	N/A	N/A	0	2	N/A	N/A	0	1	0	0	0	0	0	2	0	0	0	0	0	1	0	N/A	0	0	0	1	0	2	2
E239	30	F	0	3	3	1	1	2	1	2	0	1	2	2	0	4	2	1	1	2	0	1	0	2	0	4	2	2	1	1	0	2	1	2	2	3	1	0	1	1	2	2	2	1	3	2	2	2	1
E240	23	F	0	1	0	0	0	1	1	0	0	1	1	1	0	1	1	0	0	0	0	0	0	1	0	1	0	0	0	0	0	1	1	1	1	0	1	0	0	0	0	0	0	0	1	1	0	3	1
E241	44	F	0	0	4	2	0	4	3	1	4	0	0	0	0	0	3	0	0	4	4	0	2	2	3	2	4	4	1	0	3	4	1	4	0	4	1	3	4	1	0	3	1	3	4	2	4	1	0
E242	49	M	1	0	3	2	0	1	1	0	1	1	1	1	0	1	1	1	0	0	0	0	2	2	2	1	1	1	2	1	1	1	2	1	0	1	1	0	1	0	1	2	1	0	1	1	3	1	0
E243	20	F	0	1	2	0	1	2	0	0	0	1	1	1	0	0	1	2	1	0	0	1	0	0	0	2	0	0	1	0	0	1	2	1	0	0	2	0	0	0	0	0	1	0	0	0	0	1	2
E244	26	F	1	1	0	0	0	1	2	3	1	0	0	1	0	0	1	3	3	0	0	N/A	2	1	0	2	0	1	0	0	0	1	0	3	1	1	4	2	2	1	1	N/A	0	2	1	0	0	0	0
E245	24	F	0	3	0	0	1	2	0	1	0	0	1	3	1	1	1	3	0	1	0	1	0	1	0	3	0	0	1	0	0	1	1	3	1	2	1	1	0	0	1	0	1	1	1	1	1	2	1
E246	19	F	0	1	2	0	1	1	0	0	0	0	0	1	1	1	1	1	1	0	0	1	0	0	0	1	0	0	2	0	0	1	2	1	0	0	1	1	0	0	0	0	2	0	0	1	0	1	0
E247	26	F	1	4	2	3	1	2	2	1	1	1	1	1	0	2	1	1	1	0	1	0	0	2	1	1	1	1	3	1	3	1	1	3	1	1	1	1	1	3	1	3	1	1	3	1	1	1	1
E248	undisclosed	undisclosed	N/A	0	0	0	0	2	4	1	1	0	0	2	0	1	1	2	1	N/A	0	0	0	1	1	0	1	2	1	1	1	0	N/A	1	0	2	2	1	1	1	1	0	1	1	4	0	2	2	0
E249	29	M	0	1	2	0	1	2	1	1	0	1	1	2	0	2	1	2	2	0	N/A	1	0	1	0	N/A	0	1	2	1	1	0	1	1	1	1	1	0	N/A	0	0	1	1	1	N/A	1	3	3	1
E250	32	M	0	0	1	1	0	1	1	0	1	1	0	0	1	0	1	1	0	1	1	2	0	0	0	0	1	1	1	0	1	0	1	0	0	0	0	0	0	0	0	0	0	0	0	1	1	0	0
E251	30	M	1	3	2	1	3	2	3	3	1	2	3	3	0	3	2	2	4	1	1	1	2	3	1	3	2	2	2	3	2	1	3	2	2	2	3	3	1	2	3	1	2	2	3	1	2	3	3
E252	24	F	1	0	1	N/A	0	N/A	0	N/A	1	1	0	1	1	1	N/A	N/A	2	0	1	0	1	2	1	1	1	1	1	0	2	3	1	3	1	0	4	1	1	0	0	2	2	1	0	2	1	3	3
E253	28	M	3	2	1	1	4	1	4	1	1	1	3	1	1	4	2	1	3	0	0	N/A	0	1	3	4	1	3	1	1	0	0	2	3	1	N/A	1	4	N/A	2	0	N/A	3	1	N/A	N/A	0	N/A	2
E254	26	F	0	3	2	2	3	1	1	1	0	1	1	3	1	3	1	2	3	1	0	2	0	2	1	2	1	1	1	1	0	1	1	1	1	1	1	0	1	1	1	2	1	1	1	1	1	2	1
E255	22	M	N/A	2	1	2	1	3	0	1	1	1	1	1	0	1	1	1	1	0	0	1	0	3	3	1	1	2	0	0	1	3	0	4	0	0	3	N/A	0	0	0	3	1	0	0	0	1	3	3
E256	20	F	0	1	1	0	0	1	0	1	0	1	0	0	0	1	0	0	1	0	0	0	0	0	0	0	0	0	0	1	0	1	0	0	1	1	0	0	0	4	3	4	3	3	4	3	1	2	4
E257	22	F	0	1	2	1	2	1	1	2	0	0	2	4	0	4	3	2	1	0	0	1	1	1	1	0	2	2	3	3	1	1	0	1	3	1	2	1	0	1	1	1	2	0	0	0	2	1	0
E258	20	M	N/A	1	N/A	3	4	3	N/A	1	0	0	3	2	0	2	2	2	3	1	N/A	0	0	1	2	1	1	1	1	3	3	2	2	1	1	1	1	1	1	1	2	1	0	1	0	1	3	2	1
E259	20	M	1	1	2	1	1	3	1	1	1	2	1	1	2	2	1	3	2	2	2	1	1	3	1	3	2	1	1	1	1	2	1	2	3	3	2	1	1	1	2	1	1	2	1	1	2	1	0
E260	34	M	2	1	1	2	1	1	1	1	0	1	0	0	0	0	1	0	1	1	0	1	0	1	0	2	2	1	1	0	0	1	0	2	0	0	0	0	1	0	0	0	1	0	0	0	2	1	1
E261	27	F	N/A	0	3	0	1	0	1	1	0	1	0	3	0	1	0	1	0	0	0	1	2	1	1	1	0	1	1	0	0	0	1	1	0	3	0	0	0	1	0	N/A	0	0	4	0	0	1	1
E262	18	F	1	0	0	0	1	2	3	1	0	0	2	2	0	3	0	2	1	1	0	0	0	2	0	1	1	0	2	0	2	2	1	2	0	1	1	2	0	0	0	0	0	2	0	1	0	1	2
E263	19	F	1	3	0	2	1	3	1	0	0	0	2	1	0	3	2	1	1	1	0	1	2	3	1	3	0	1	1	1	1	3	1	1	1	1	2	2	1	1	2	2	0	1	2	1	0	1	0
E264	24	F	1	1	3	0	1	4	1	0	0	N/A	0	3	2	3	N/A	1	1	0	1	N/A	1	0	0	3	1	3	3	1	3	0	0	0	1	1	2	3	1	0	0	0	0	0	1	1	3	3	1
E265	27	F	0	1	0	0	0	0	1	0	0	0	1	1	0	1	0	1	0	0	0	1	2	2	0	2	0	0	0	0	0	0	0	1	0	1	1	0	0	0	0	1	0	0	0	0	0	1	1
E266	32	F	1	2	1	1	1	3	4	1	1	0	3	1	0	1	3	2	1	0	4	3	0	0	1	1	2	1	2	4	4	1	0	3	1	4	1	1	0	2	0	0	1	1	2	1	1	3	0
E267	25	M	3	2	4	0	4	1	0	1	4	2	1	1	1	3	2	1	3	1	3	1	2	1	2	1	4	3	3	4	3	4	1	1	2	4	1	3	1	1	1	0	1	0	0	1	4	3	1
E268	21	F	0	4	3	1	2	4	4	N/A	0	1	2	1	0	3	2	1	3	1	0	3	0	2	1	2	3	2	1	2	1	2	0	0	2	4	1	1	1	1	2	1	0	0	0	0	1	0	2
E269	24	M	1	3	1	1	3	3	2	2	0	2	1	1	1	3	2	2	2	0	0	2	1	2	3	2	3	2	2	1	0	0	1	2	1	3	3	2	0	1	1	1	3	1	0	1	0	2	0
E270	22	F	3	2	4	0	4	4	3	0	2	0	0	3	0	0	4	1	2	2	2	0	1	0	3	1	4	2	2	0	4	1	2	0	1	1	1	1	0	1	1	0	2	1	0	3	4	0	0
E271	29	F	N/A	1	0	3	1	2	1	0	0	3	0	1	0	1	4	1	1	N/A	0	1	1	2	3	1	0	2	3	1	3	2	0	0	1	3	1	1	1	0	1	1	0	1	0	3	1	3	1
E272	22	M	1	2	1	0	1	3	0	0	2	1	2	1	0	1	1	0	0	2	0	0	0	0	1	2	3	1	3	1	2	1	1	1	0	1	1	0	0	0	0	0	0	2	0	0	3	1	1
E273	23	F	0	2	1	0	1	0	0	0	0	0	2	3	0	2	0	2	1	0	0	2	2	1	0	1	1	1	1	1	1	2	0	0	1	0	1	0	0	1	2	1	2	2	2	1	1	0	2
E274	31	F	0	0	2	1	2	0	0	0	0	0	1	1	1	1	1	2	0	0	0	0	1	0	1	1	0	0	1	0	0	2	1	3	0	1	0	0	0	0	0	0	0	0	0	0	1	2	2
E275	19	F	N/A	1	4	0	1	3	0	1	1	3	1	3	0	3	1	2	1	1	0	1	0	2	1	3	1	2	3	2	1	3	1	3	2	3	2	1	0	0	0	N/A	0	0	2	1	1	3	3
E276	22	F	2	1	3	1	2	1	3	2	0	1	0	1	2	2	2	2	1	1	2	2	1	2	1	2	1	2	1	1	2	1	2	2	2	1	2	1	1	2	2	1	2	2	1	2	0	2	1
E277	34	M	0	1	2	1	1	1	0	1	0	1	1	0	0	1	1	2	1	1	1	1	0	2	1	0	1	1	1	0	0	1	1	1	1	2	1	1	1	0	1	1	1	0	1	1	0	2	1
E278	24	M	0	3	3	1	3	2	4	0	2	1	0	3	4	2	1	2	3	1	1	0	1	0	1	1	2	3	N/A	1	1	4	0	0	1	1	1	2	2	3	3	1	3	1	N/A	0	0	1	2
E279	42	M	1	1	2	2	1	3	3	1	1	1	1	1	2	1	1	2	1	0	1	1	2	1	2	1	1	1	2	1	2	0	1	3	1	1	1	1	1	2	1	2	2	0	0	1	2	1	2
E280	27	M	3	0	4	1	0	2	0	0	1	3	2	2	0	2	1	0	1	0	0	0	1	2	2	2	4	2	0	3	3	0	1	1	1	1	2	0	0	2	2	1	2	0	2	1	4	0	2
E281	29	M	N/A	1	4	1	0	4	0	N/A	0	N/A	0	0	4	1	N/A	0	0	0	N/A	N/A	2	2	3	N/A	N/A	N/A	N/A	0	N/A	0	1	4	0	4	0	0	N/A	0	0	N/A	2	0	0	0	0	0	0
E282	23	F	4	3	3	4	3	4	2	3	4	3	4	2	4	3	3	3	4	3	4	2	3	3	3	3	3	4	2	3	4	3	2	3	3	3	3	4	4	4	3	4	4	2	4	3	3	1	3
E283	25	M	2	1	3	2	1	3	3	1	1	2	1	1	1	3	3	1	1	3	1	3	3	2	3	2	2	1	2	2	3	3	3	2	1	1	2	2	1	1	1	2	1	3	1	3	1	2	2
E284	44	M	1	0	0	1	1	3	1	1	0	0	0	1	4	2	2	2	1	0	0	0	0	2	1	2	4	1	4	0	0	0	1	1	0	0	1	0	0	0	1	1	1	2	0	0	1	0	3
E285	28	M	0	3	0	1	2	1	3	2	0	1	1	2	0	3	2	1	3	0	0	2	1	3	1	1	0	0	2	1	0	0	1	0	1	0	1	0	0	0	1	0	0	0	2	0	0	2	3
E286	35	F	1	1	2	1	0	2	0	0	0	1	0	0	3	2	N/A	1	0	1	1	0	1	3	0	1	1	1	1	0	0	2	2	3	0	0	1	0	0	0	0	1	3	1	1	1	1	3	4
E287	28	F	1	3	1	1	0	0	0	0	0	0	1	1	0	3	2	1	2	1	0	1	0	1	1	1	0	0	0	2	1	2	3	2	1	0	2	1	0	0	0	0	0	0	0	2	0	3	0
E288	25	F	1	3	4	1	2	3	1	1	0	2	2	2	0	3	2	1	0	1	0	3	2	0	0	2	1	1	1	3	2	0	2	1	1	3	2	1	1	1	2	0	0	1	0	3	1	2	3
E289	24	F	1	2	2	1	3	1	1	2	1	1	2	3	2	3	1	3	1	2	1	1	1	2	1	2	2	2	1	2	1	1	1	2	2	1	1	1	2	1	2	2	2	2	1	1	2	2	1
E290	24	F	0	2	1	1	1	1	2	3	0	1	1	2	4	3	1	1	2	2	1	1	0	2	1	1	0	1	3	1	0	0	1	2	2	1	2	1	0	0	0	2	2	3	4	1	0	2	3
E291	undisclosed	M	1	4	2	1	3	1	4	1	0	1	3	3	3	3	1	1	3	1	1	2	1	3	3	3	3	3	3	3	2	1	3	1	3	2	3	1	1	2	4	2	3	1	4	1	1	3	2
E292	20	M	2	1	1	1	1	3	1	1	0	1	1	2	0	1	1	2	1	1	1	1	3	1	2	1	1	1	3	1	1	3	1	1	1	1	1	1	1	1	1	2	0	2	1	1	0	1	0
E293	25	F	0	1	1	0	1	3	1	1	0	0	2	1	0	3	1	1	3	0	0	0	0	0	0	3	0	0	2	1	1	1	1	1	1	0	1	1	0	0	1	0	0	0	1	1	0	3	0
E294	24	F	N/A	0	4	1	1	4	1	1	2	1	1	3	2	2	2	2	3	3	1	1	0	1	2	1	1	1	N/A	1	3	3	3	2	1	1	2	2	4	1	1	1	2	2	1	1	1	2	3
E295	20	F	1	1	3	1	1	0	4	1	1	2	3	2	0	2	1	0	1	N/A	N/A	1	1	4	3	3	0	1	1	3	1	0	N/A	0	0	1	0	0	0	0	1	1	3	2	N/A	0	0	0	1
E296	25	F	0	3	0	4	1	4	1	1	1	1	1	1	2	1	0	1	1	0	0	3	3	3	1	1	3	1	3	1	3	0	1	3	1	2	1	0	1	0	0	3	2	1	1	0	0	1	1
E297	21	M	1	2	1	2	0	1	2	1	0	1	1	2	0	1	2	1	2	1	0	1	1	2	0	1	1	0	0	1	1	1	1	1	0	0	1	1	1	1	1	2	1	1	2	1	1	2	1
E298	24	F	4	4	3	0	2	3	3	3	3	1	1	3	2	2	1	1	3	1	1	1	0	4	0	2	4	1	4	3	1	1	1	1	4	3	2	2	1	4	1	0	3	2	4	0	4	4	4
E299	27	M	0	4	0	1	0	3	2	0	0	0	0	0	0	0	0	0	1	1	0	2	1	1	0	0	0	0	2	0	0	2	0	2	0	0	0	0	0	0	0	1	0	0	2	0	0	2	2
E300	19	M	N/A	3	2	N/A	1	1	2	1	0	1	1	1	0	1	N/A	2	0	0	1	0	0	1	0	N/A	2	2	1	0	0	0	1	2	1	0	0	2	0	0	0	N/A	1	0	2	N/A	0	1	1
E301	27	F	N/A	1	3	0	1	1	0	2	2	1	1	1	0	1	1	2	1	0	0	0	0	1	2	1	1	1	3	2	1	1	1	1	1	1	1	0	2	1	1	0	0	2	0	1	2	0	2
E302	22	M	1	0	2	3	1	1	3	2	0	1	2	3	0	3	2	1	0	1	1	2	1	0	1	3	1	2	2	3	1	1	2	0	2	2	1	2	1	0	3	2	1	1	3	1	1	0	0
E303	19	F	1	3	0	2	1	2	3	3	0	0	2	3	4	4	3	2	2	1	1	2	1	2	1	3	1	1	1	3	2	2	0	0	2	0	3	3	0	1	3	2	2	1	3	3	0	3	3
E304	30	F	0	3	0	0	1	1	1	2	1	0	1	3	0	3	N/A	1	1	0	0	0	0	0	0	3	0	2	0	2	1	0	1	0	1	0	4	2	0	1	1	0	0	0	1	0	0	0	1
E305	37	M	1	2	3	2	1	3	1	1	1	0	1	2	1	2	1	0	2	0	1	3	1	1	1	2	1	3	3	2	3	3	2	3	1	1	1	2	0	1	2	3	1	1	1	1	1	1	2
E306	50	M	0	1	0	0	1	0	1	1	1	1	2	0	0	0	2	1	2	0	1	1	0	1	0	0	0	0	0	0	0	1	1	0	1	0	0	0	0	0	1	0	0	0	0	1	0	0	1
E307	68	F	0	1	4	1	1	2	0	0	0	0	1	1	2	1	1	2	1	N/A	0	0	0	4	0	0	1	0	N/A	0	0	2	1	2	0	0	0	0	0	0	0	0	1	1	0	0	0	2	1
E308	79	F	1	2	3	1	1	0	0	N/A	0	0	1	0	2	2	N/A	2	0	0	0	N/A	1	4	4	0	1	N/A	N/A	0	0	2	N/A	1	0	0	2	N/A	1	0	0	N/A	1	0	N/A	N/A	0	4	2
E309	62	M	0	0	1	0	0	0	1	0	0	0	1	1	4	1	0	1	0	2	1	0	0	0	1	0	0	2	1	0	0	0	N/A	1	0	0	1	N/A	N/A	0	0	1	0	0	N/A	0	4	0	4
E310	67	M	1	1	2	N/A	0	1	0	1	1	2	0	1	0	1	2	2	2	0	0	1	2	2	2	2	2	0	1	0	1	2	1	3	1	1	0	0	1	0	1	N/A	2	1	2	1	N/A	2	3
E311	63	M	1	2	3	0	3	1	1	2	1	3	2	3	2	2	2	1	2	1	2	2	1	1	1	2	3	2	2	1	1	2	3	2	1	3	1	4	1	1	3	1	3	1	4	1	4	N/A	4
E312	69	M	0	1	2	0	0	3	0	0	0	0	1	0	2	2	1	1	0	0	0	0	0	3	0	4	0	2	0	0	0	0	1	3	0	3	2	N/A	1	N/A	1	1	3	0	0	0	0	N/A	0
E313	66	F	N/A	1	0	2	1	4	0	0	2	1	1	0	0	2	N/A	3	2	1	0	1	2	3	N/A	3	3	0	3	0	1	0	0	2	2	4	3	N/A	2	0	0	3	0	0	0	N/A	4	4	4
E314	68	M	0	2	0	1	1	1	0	2	0	0	1	0	0	1	2	1	2	0	0	N/A	0	3	1	1	3	2	N/A	1	1	0	0	2	2	0	2	3	2	1	2	2	1	1	3	2	3	1	2
E315	67	M	1	1	3	1	2	1	0	1	0	0	1	2	1	1	2	1	2	0	N/A	1	0	2	1	1	2	3	3	1	1	0	2	2	2	1	2	N/A	1	0	1	1	3	1	1	2	N/A	N/A	2
E316	72	M	1	4	4	0	1	0	0	0	0	0	0	2	3	2	1	1	3	0	0	2	0	4	1	0	0	0	4	0	0	0	2	0	1	0	0	3	N/A	0	1	0	3	0	0	0	0	0	4
E317	78	M	0	1	3	1	1	2	0	0	0	1	0	1	1	1	0	1	1	1	0	0	0	1	0	0	0	0	2	1	1	2	1	1	0	1	1	1	0	0	1	1	1	1	0	1	1	2	2
E318	65	M	N/A	3	0	N/A	3	0	4	0	N/A	N/A	0	0	0	4	N/A	0	1	0	0	0	2	0	4	3	0	0	2	0	0	4	0	N/A	0	N/A	0	N/A	4	0	1	N/A	0	2	1	0	N/A	0	0
E319	79	F	1	0	2	0	1	4	0	1	1	1	3	2	0	2	0	2	1	2	1	1	1	1	2	2	2	2	2	3	4	2	0	2	2	4	1	1	1	2	1	1	1	2	1	3	4	0	0
E320	72	M	0	2	1	0	1	1	0	1	0	0	2	1	0	3	1	1	2	3	2	1	1	2	1	2	1	2	0	0	1	1	0	3	2	3	1	N/A	N/A	0	1	1	3	1	4	1	1	N/A	4
E321	65	M	0	1	2	1	1	3	0	0	1	1	1	2	1	1	0	2	1	4	1	0	1	1	1	1	1	0	1	1	0	1	1	1	1	1	0	1	0	0	0	0	2	3	1	0	1	1	3
E322	78	F	4	2	2	2	2	2	0	1	1	1	2	2	2	1	1	2	1	0	0	0	0	0	0	1	1	2	2	2	2	2	0	1	1	0	2	1	1	0	1	1	1	1	0	1	N/A	N/A	1
E323	62	F	1	3	2	2	2	4	0	2	0	1	1	4	0	3	1	4	3	2	0	2	0	4	0	2	2	2	2	2	2	2	2	3	1	2	2	2	0	2	1	2	2	2	3	2	0	N/A	2
E324	68	M	1	2	3	0	2	0	0	1	3	1	1	3	0	1	1	1	2	0	0	0	0	2	2	3	1	1	3	2	0	0	2	0	1	3	1	2	3	1	3	0	1	2	1	1	4	2	3
E325	82	M	0	2	4	3	2	1	0	1	0	0	2	1	4	2	1	0	3	0	0	0	1	1	1	2	1	2	1	1	0	0	2	2	1	0	2	1	2	1	0	0	3	1	3	1	0	N/A	3
E326	62	M	2	0	0	2	0	1	0	0	0	2	0	0	0	0	1	0	0	0	0	1	1	3	3	0	1	1	4	1	3	0	3	4	0	4	2	N/A	1	0	0	3	2	1	1	1	0	N/A	1
E327	68	F	N/A	1	N/A	4	1	0	0	1	0	0	1	0	4	2	N/A	2	3	0	N/A	0	2	4	4	N/A	0	0	0	0	0	0	N/A	4	0	N/A	1	N/A	N/A	0	1	N/A	4	0	0	0	0	2	4
E328	83	M	N/A	2	1	0	2	2	2	0	0	1	1	1	0	2	1	2	3	0	0	1	0	1	1	1	1	1	1	1	1	4	0	1	1	1	1	1	1	1	2	1	0	1	N/A	1	N/A	1	N/A
E329	67	F	0	1	3	0	2	4	0	N/A	3	1	2	4	1	1	N/A	3	2	N/A	0	1	1	3	1	0	3	3	N/A	2	3	3	3	1	1	1	2	N/A	0	0	2	1	1	1	3	N/A	2	N/A	N/A
E330	78	F	1	2	2	1	2	3	0	1	0	0	1	3	0	2	1	3	3	1	0	1	0	3	0	1	2	1	2	1	2	1	2	2	1	1	2	1	0	1	1	1	2	1	3	1	0	N/A	2
E331	69	F	1	0	4	1	1	2	1	0	2	3	1	2	4	1	2	2	1	2	2	0	1	0	2	4	1	3	3	1	1	0	2	1	1	1	2	1	1	2	2	1	2	1	3	2	4	1	0
E332	63	F	1	1	3	0	2	4	0	1	1	2	0	1	1	2	2	1	1	0	N/A	2	1	1	1	0	3	2	3	1	1	2	1	2	1	0	1	N/A	2	1	1	0	3	1	0	2	1	0	2
E333	21	F	0	0	1	1	0	3	1	1	1	1	0	3	1	1	2	3	1	0	0	0	1	0	1	3	1	2	3	0	1	2	0	0	1	3	1	2	1	2	1	1	1	0	0	0	3	0	0
E334	22	F	3	2	3	2	1	4	3	2	1	1	2	1	1	3	3	1	1	1	1	2	1	1	1	3	1	0	4	1	2	2	1	3	1	1	2	1	1	1	1	3	1	1	1	1	0	1	3
E335	22	M	1	3	3	0	2	4	3	1	2	3	1	3	0	3	1	2	0	2	1	1	1	0	1	2	2	2	3	2	4	2	2	2	1	1	1	2	1	2	1	2	0	2	1	2	1	2	0
E336	25	M	0	1	3	1	1	3	3	2	0	1	0	1	2	1	2	2	1	0	2	1	1	1	1	0	2	2	3	1	3	0	4	3	1	1	1	2	1	1	1	1	3	2	1	1	1	1	2
E337	23	F	3	1	N/A	N/A	0	1	2	0	0	1	0	1	0	0	2	1	3	0	0	4	1	0	3	1	0	1	0	0	1	4	2	1	0	0	2	2	3	0	1	3	0	3	1	2	0	2	3
E338	20	F	4	2	4	0	0	0	0	0	1	1	1	3	0	2	0	2	0	0	1	3	0	0	0	4	2	4	1	0	1	1	3	1	1	0	1	0	3	3	3	1	2	0	0	0	4	2	1
E339	32	F	0	3	3	0	1	0	2	1	0	2	1	2	0	2	1	2	3	0	0	1	0	1	1	2	0	1	0	1	0	1	0	1	2	1	0	1	0	0	1	1	0	2	2	1	3	2	3
E340	22	F	0	3	0	0	1	3	1	2	1	0	3	3	0	1	2	2	1	2	1	0	0	0	0	4	1	1	1	3	4	0	2	0	1	1	4	2	0	0	1	0	0	0	2	0	0	0	3
E341	28	F	2	4	2	0	1	4	1	0	1	0	0	2	0	1	0	0	0	3	0	1	1	0	1	2	1	0	3	0	3	2	0	1	1	2	0	1	0	2	1	0	1	3	1	0	4	1	3
E342	25	F	0	1	1	1	1	2	0	1	1	1	0	1	1	0	2	2	1	0	2	1	1	2	1	2	1	1	2	1	0	2	1	2	1	0	1	1	1	0	1	1	1	1	1	1	1	2	2
E343	32	F	4	3	4	4	2	4	1	1	1	0	4	4	0	1	4	3	4	1	0	0	1	4	4	4	2	1	4	4	1	2	4	4	1	4	4	1	1	0	1	4	1	1	4	4	3	1	0
E344	26	F	0	0	2	0	2	2	2	1	0	1	2	1	1	3	1	2	2	1	0	1	0	0	0	3	2	2	2	1	0	0	0	1	0	0	0	0	0	0	1	0	1	0	0	0	0	2	0
E345	21	M	2	1	4	2	1	3	3	2	1	2	2	3	0	2	4	3	2	1	1	0	1	2	1	4	1	2	3	1	1	1	2	2	1	4	2	N/A	1	3	1	2	3	2	1	0	1	1	1
E346	24	M	1	1	1	1	1	1	1	1	1	1	2	2	1	2	1	1	1	1	1	1	1	1	1	1	1	1	2	1	1	3	1	2	1	1	1	1	1	1	1	2	1	1	1	1	1	1	1
E347	22	M	2	0	0	2	0	2	1	0	0	0	0	0	0	0	0	0	0	1	0	4	2	4	2	0	0	0	2	0	0	4	0	4	0	0	0	0	0	0	0	1	0	0	1	0	1	4	0
E348	32	M	N/A	0	1	3	1	2	1	1	0	1	1	2	0	1	0	2	2	0	0	1	0	1	0	3	2	2	2	1	2	0	0	2	0	0	1	0	1	0	0	1	2	0	0	0	0	2	2
E349	21	M	N/A	3	1	1	2	4	3	3	3	1	1	2	4	1	1	1	3	1	1	1	0	2	N/A	N/A	1	1	4	3	3	0	0	1	2	4	1	N/A	N/A	2	1	1	3	1	N/A	1	4	2	3
E350	22	F	1	2	2	1	2	3	3	1	1	2	1	2	1	1	1	3	1	1	1	1	1	1	1	2	1	1	3	1	3	1	2	2	1	3	3	2	1	1	1	1	1	1	1	1	1	1	0
E351	24	M	1	1	2	2	3	3	4	0	1	1	1	0	0	2	1	0	1	1	1	2	0	0	1	2	1	3	2	0	1	1	1	3	1	1	0	0	0	2	1	0	2	1	3	0	4	0	0
E352	25	F	0	3	0	0	2	3	0	1	0	3	0	2	0	3	1	2	2	0	0	0	0	1	0	3	2	2	4	1	1	0	1	0	0	1	1	0	0	0	1	1	0	4	0	1	0	1	1
E353	21	F	0	2	3	1	2	4	3	2	0	0	2	1	0	3	1	0	1	0	0	N/A	1	2	0	2	1	2	3	1	4	3	1	2	1	1	N/A	0	0	0	0	1	2	1	1	1	3	1	0
E354	20	M	0	3	1	0	1	1	0	0	2	0	1	1	0	3	0	1	2	0	0	1	0	1	1	3	1	1	2	0	1	0	3	1	0	1	0	0	1	0	1	1	0	0	0	0	0	3	1
E355	27	F	N/A	3	2	2	1	1	0	0	0	0	0	0	0	1	1	1	0	0	0	4	0	1	2	0	3	0	0	0	0	0	1	4	0	2	0	0	0	0	0	1	1	0	0	N/A	0	0	1
E356	22	M	0	1	4	1	1	4	1	1	0	1	1	1	1	1	1	2	1	N/A	N/A	1	1	3	1	3	1	1	N/A	1	1	2	N/A	1	1	1	1	N/A	1	1	1	1	2	1	3	1	3	1	2
E357	34	F	2	2	0	0	0	1	4	2	0	2	2	0	2	0	0	0	1	2	3	0	0	0	4	2	0	0	2	0	0	1	2	1	0	0	2	2	2	0	0	0	0	2	0	1	2	4	0
E358	19	F	1	0	2	0	0	1	0	0	2	1	1	2	0	1	0	2	0	N/A	2	1	0	0	0	3	4	4	3	3	2	1	3	0	1	N/A	1	1	N/A	1	2	0	1	2	0	0	4	2	3
E359	26	M	1	1	0	2	1	1	1	1	1	2	1	1	0	0	1	1	1	3	2	2	2	1	1	0	1	2	2	1	1	3	1	2	0	0	1	1	1	0	1	1	1	3	1	1	1	1	2
E360	24	F	0	1	N/A	1	2	1	1	0	0	0	0	1	0	1	2	2	0	3	0	4	0	1	2	2	1	0	0	0	1	1	0	3	1	3	0	0	0	0	0	1	0	1	2	0	3	1	2
E361	29	F	N/A	3	1	N/A	1	4	2	1	0	1	1	1	1	2	N/A	N/A	N/A	1	0	3	2	3	0	2	2	1	2	1	1	3	0	3	2	0	3	N/A	1	1	1	2	1	2	N/A	N/A	2	N/A	4
E362	21	F	N/A	0	1	1	1	2	0	0	1	3	0	1	1	1	2	2	1	N/A	N/A	0	0	0	1	0	0	1	N/A	0	1	0	0	1	0	0	0	2	N/A	0	0	2	0	3	1	2	4	0	1
E363	31	F	2	2	0	3	2	1	4	1	1	0	0	1	0	2	3	2	1	0	1	3	1	2	2	0	1	1	2	2	2	1	2	2	1	0	1	1	0	0	1	2	2	0	1	2	1	2	1
E364	22	F	N/A	N/A	N/A	1	0	1	1	4	0	0	0	1	0	0	4	1	1	1	0	0	0	1	1	2	0	1	N/A	3	2	3	2	3	0	0	0	N/A	N/A	0	0	N/A	1	1	0	N/A	2	N/A	0
E365	24	M	2	1	0	2	2	2	0	0	0	0	0	0	0	0	0	1	0	0	0	0	0	0	1	0	0	0	0	0	2	1	0	0	0	0	1	0	0	0	0	1	0	0	1	0	1	1	0
E366	27	M	1	1	3	1	1	0	1	1	0	1	1	3	0	1	1	1	0	0	0	0	0	1	1	1	0	0	0	0	0	0	1	0	1	1	1	1	0	0	2	0	0	1	0	1	0	2	0
E367	23	F	0	3	1	1	2	4	1	0	1	1	0	1	0	0	1	1	3	3	N/A	1	1	0	1	1	2	1	N/A	1	2	1	0	1	1	0	0	0	N/A	0	0	2	2	1	0	1	2	1	0
E368	23	M	N/A	4	1	1	3	2	0	1	1	2	3	3	4	3	2	1	3	2	3	N/A	0	3	1	3	3	3	N/A	3	3	4	3	1	2	4	3	2	N/A	1	2	1	4	3	1	0	4	1	N/A
E369	25	F	0	2	2	0	0	0	2	3	0	1	3	3	1	4	2	2	2	0	0	0	1	3	0	1	0	3	1	1	0	1	3	0	1	1	2	2	0	1	1	0	1	0	0	1	0	1	0
E370	66	F	0	0	0	1	0	0	0	0	0	0	2	0	4	2	0	0	0	0	0	0	2	1	4	1	0	0	0	1	0	2	0	1	0	2	3	0	0	1	1	4	0	0	0	0	0	3	3
E371	85	M	2	N/A	0	2	0	0	0	2	0	0	0	0	1	4	4	2	0	4	0	0	2	0	0	2	0	0	N/A	2	0	2	0	1	0	2	2	N/A	0	0	2	2	0	1	N/A	0	3	1	N/A
E372	71	F	N/A	0	1	0	1	1	1	1	0	0	1	1	0	1	1	2	0	2	0	1	1	3	2	1	2	2	2	1	1	0	1	3	1	1	2	1	1	0	0	1	2	1	0	1	1	0	2
E373	64	M	0	1	1	0	1	2	1	1	0	1	2	2	3	1	1	2	1	1	1	0	0	1	1	0	2	2	1	2	1	0	1	2	1	0	1	1	0	1	1	0	1	1	1	0	4	0	1
E374	70	M	1	1	2	2	1	0	0	1	1	1	1	1	0	1	1	1	1	3	1	1	1	1	1	1	1	1	2	2	2	1	1	1	0	1	2	1	1	N/A	1	0	2	1	1	1	3	2	1
E375	83	M	N/A	2	0	1	2	N/A	0	N/A	0	0	0	1	1	1	1	N/A	2	2	0	0	N/A	1	2	0	0	1	N/A	0	1	N/A	N/A	N/A	1	0	2	N/A	0	0	0	0	2	0	4	0	0	1	2
E376	63	F	0	1	0	1	2	3	3	0	0	0	0	1	0	1	N/A	0	1	0	0	1	0	3	1	0	0	0	1	0	1	0	0	1	2	0	0	0	0	0	0	0	1	0	1	N/A	0	2	1
E377	20	M	0	0	2	0	0	0	0	1	0	0	0	0	1	0	2	3	0	0	0	0	0	2	0	2	2	2	3	1	1	1	1	3	0	2	0	0	1	0	0	0	0	0	0	0	0	0	0
E378	25	M	3	2	3	3	4	1	4	1	2	1	3	3	0	3	2	3	2	1	0	2	3	2	3	3	1	1	2	2	2	0	3	3	2	1	3	1	1	1	2	N/A	1	2	4	1	2	1	0
E379	22	M	1	2	2	1	2	1	1	1	1	0	1	2	1	2	0	2	1	2	0	2	2	1	0	1	1	1	2	1	1	2	2	0	1	1	2	1	1	1	1	2	2	2	2	1	1	2	1
E380	25	F	0	4	4	0	1	0	4	0	2	0	1	2	0	4	1	1	0	2	0	2	0	0	3	1	3	1	2	0	0	0	1	0	2	0	2	0	0	0	1	0	0	0	0	1	2	1	4
E381	23	F	2	1	0	0	0	0	1	3	0	1	0	1	1	0	1	4	2	1	1	3	0	2	1	3	3	1	N/A	0	0	1	N/A	3	0	1	2	0	0	0	1	0	3	1	N/A	0	1	1	0
E382	21	M	0	3	4	0	4	4	3	3	0	0	3	4	4	4	1	3	4	3	1	1	0	1	0	4	2	4	3	3	1	1	3	0	2	3	3	3	2	3	3	0	3	1	1	0	0	0	0
E383	20	F	1	3	2	1	2	1	1	1	0	2	1	3	0	1	0	0	1	3	0	1	2	1	2	4	1	1	2	1	2	3	3	2	1	2	1	0	0	0	0	2	0	1	3	0	1	1	1
E384	27	M	N/A	3	2	1	N/A	4	N/A	1	2	1	1	2	1	2	1	3	2	1	1	2	1	3	1	N/A	N/A	N/A	2	1	2	2	1	1	1	1	1	N/A	N/A	1	1	1	2	1	4	1	2	2	3
E385	68	F	2	1	3	1	0	1	1	1	1	1	1	2	2	1	2	1	1	2	1	1	0	2	1	3	1	1	2	1	1	1	0	1	1	0	2	0	1	1	0	1	1	3	1	1	0	1	2
E386	65	F	0	2	1	1	3	1	0	0	0	0	0	0	0	0	1	2	1	0	0	0	0	2	0	0	0	0	0	0	0	1	0	1	0	1	1	0	0	0	0	0	0	0	0	0	1	1	1
E387	66	F	0	2	3	0	2	3	0	0	0	2	1	0	2	2	3	1	0	3	N/A	0	2	2	1	0	N/A	N/A	2	0	0	2	2	3	0	0	2	0	0	0	0	0	2	2	0	1	N/A	1	4
E388	71	F	N/A	3	2	N/A	1	1	0	1	0	0	1	2	4	4	N/A	1	2	0	0	0	0	1	1	1	1	1	1	1	0	1	1	0	2	1	3	N/A	0	1	1	1	2	1	3	1	3	1	N/A
E389	68	F	0	3	1	2	0	0	0	0	0	0	0	0	0	0	1	0	0	0	0	0	0	0	1	0	1	1	0	0	0	0	0	0	0	1	0	0	0	0	0	1	0	0	0	0	0	0	1
E390	68	M	1	2	N/A	N/A	1	2	1	1	1	1	1	0	0	0	1	2	1	0	0	0	0	1	1	1	2	1	2	1	2	1	1	3	1	1	1	1	1	1	1	1	1	1	1	1	N/A	2	2
E391	69	F	1	0	N/A	N/A	0	0	0	1	0	N/A	2	1	0	1	1	3	1	1	1	0	1	3	1	N/A	2	N/A	3	1	0	3	1	3	1	2	2	1	1	1	1	1	2	1	1	1	0	2	1
E392	71	M	1	3	1	0	1	1	0	1	1	2	0	1	0	1	N/A	1	2	0	0	0	1	0	1	N/A	N/A	1	1	0	1	N/A	0	1	1	N/A	2	0	N/A	0	1	1	0	0	0	0	0	1	0
E393	63	F	1	2	0	1	2	1	0	0	0	0	1	3	1	3	1	3	2	0	0	0	0	2	0	1	1	1	1	0	0	0	0	0	0	0	0	N/A	0	0	0	1	0	0	0	0	1	2	1
E394	68	F	1	2	1	N/A	1	3	1	1	1	1	1	1	1	2	1	1	2	N/A	N/A	1	1	3	1	1	1	1	N/A	1	1	1	N/A	N/A	1	1	1	N/A	1	1	1	1	2	1	3	1	1	2	2
E395	66	F	N/A	1	1	0	0	0	0	1	0	0	0	0	0	0	1	1	0	1	0	0	0	2	0	0	0	0	0	0	0	0	1	1	0	0	0	1	0	0	0	1	1	0	0	N/A	0	2	1
E396	64	F	N/A	3	0	1	1	0	1	1	1	1	1	0	0	1	1	1	0	0	0	0	0	1	2	1	1	1	2	1	0	1	2	1	1	1	0	0	0	1	1	0	1	1	2	1	3	2	3
E397	74	F	0	2	2	1	2	1	0	1	0	1	0	1	4	2	1	4	1	4	0	0	0	1	2	0	1	1	1	1	1	2	3	2	0	0	0	1	1	2	1	0	1	1	2	0	2	0	2
E398	65	F	0	2	1	0	2	1	0	0	0	2	0	1	0	1	0	2	2	1	1	1	0	1	0	1	1	1	N/A	0	0	0	0	1	0	0	0	N/A	0	1	1	0	2	2	1	0	0	N/A	1
E399	49	F	0	0	3	3	0	2	4	0	1	1	0	0	0	0	1	1	0	4	2	0	1	1	0	2	4	4	1	0	2	2	2	3	0	4	1	0	3	1	0	N/A	2	1	4	0	2	0	0
E400	18	M	1	3	3	0	1	0	0	1	0	0	1	0	0	0	2	0	1	1	0	1	0	1	1	1	0	0	0	0	0	0	0	1	1	0	2	1	1	1	1	0	0	0	3	1	0	0	3
E401	19	F	1	0	0	1	0	0	2	1	0	0	1	3	0	1	1	0	0	0	0	1	0	1	1	0	2	1	0	1	0	0	1	1	0	0	1	1	0	0	1	0	0	0	0	1	0	0	0
E402	19	F	3	3	1	2	1	1	4	1	1	1	0	0	0	1	3	0	0	3	0	0	1	0	2	0	0	0	1	0	0	2	1	1	0	3	1	0	0	0	0	4	0	3	4	1	1	1	1
E403	18	M	1	2	4	0	1	2	1	1	0	1	1	2	0	3	1	2	3	2	0	1	0	1	1	2	1	1	1	1	1	0	1	0	1	0	1	1	0	1	1	0	1	1	2	1	0	1	0
E404	19	M	0	1	1	0	0	1	0	0	0	0	0	3	0	1	0	2	1	0	0	1	0	3	0	0	0	0	0	0	0	0	0	1	1	0	0	0	0	0	2	1	0	0	0	0	0	1	0
E405	19	M	0	3	N/A	0	1	0	4	1	0	N/A	0	2	N/A	0	0	N/A	2	1	1	0	0	2	N/A	0	0	2	3	1	2	0	0	1	N/A	0	1	0	0	1	0	0	1	0	N/A	1	0	0	2
E406	18	F	N/A	2	0	0	0	4	2	2	0	1	2	2	0	4	0	4	2	N/A	0	4	0	0	2	0	4	0	0	0	0	0	0	0	0	0	2	1	0	0	0	0	0	0	0	0	0	0	4
E407	18	M	1	4	1	1	1	1	4	1	0	1	2	3	0	4	1	1	2	0	0	1	1	1	2	1	1	1	1	2	1	2	1	2	1	0	1	0	0	0	1	1	1	0	2	0	0	3	1
E408	24	F	1	0	3	0	1	4	1	0	2	2	0	2	1	1	0	2	0	0	1	1	1	0	1	2	2	1	4	1	3	0	1	0	0	3	0	0	2	1	1	1	0	0	0	0	1	0	0
E409	25	M	0	4	2	0	0	3	3	2	0	0	3	3	0	4	2	2	4	0	0	1	1	0	0	1	1	1	1	2	2	1	2	0	1	0	1	1	0	1	2	0	0	0	2	1	0	1	0
E410	19	M	0	1	2	1	1	1	1	1	0	1	1	1	0	1	1	1	2	1	0	1	1	1	0	1	1	2	1	1	1	1	2	1	1	1	1	1	0	1	1	1	0	1	1	1	0	1	1
E411	19	M	0	2	0	0	0	2	3	1	0	0	1	2	N/A	1	1	1	0	0	1	1	0	1	0	3	N/A	1	4	1	1	1	1	1	0	0	2	2	1	0	0	0	2	0	4	1	1	1	2
E412	19	M	0	1	2	0	1	0	2	1	0	0	0	2	3	3	1	0	2	0	0	1	0	1	0	1	0	2	1	1	1	4	0	0	1	1	1	0	0	2	1	0	0	1	1	1	0	1	2
E413	18	F	1	2	1	3	1	1	3	1	0	0	0	0	N/A	3	N/A	0	0	0	0	1	1	0	3	3	0	0	1	1	1	1	1	1	1	0	1	1	0	0	0	3	0	0	0	0	0	0	0
E414	20	M	2	3	4	0	0	1	1	0	0	0	1	0	0	1	3	4	1	0	0	0	1	3	2	1	1	1	1	2	0	0	0	3	1	1	1	0	0	0	0	0	0	1	0	1	0	3	4
E415	18	M	1	1	0	0	0	0	0	0	0	1	1	2	0	3	1	3	1	0	0	0	0	0	0	1	0	0	0	0	0	0	0	1	0	1	1	1	2	1	0	0	0	0	1	1	1	1	2
E416	19	M	0	0	0	1	0	1	2	1	0	2	1	0	0	1	N/A	N/A	1	1	2	2	0	1	1	0	1	1	2	1	2	3	1	1	2	0	N/A	2	0	1	2	1	2	1	1	2	1	1	2
E417	20	M	0	1	1	0	1	1	1	1	0	0	0	1	1	1	1	2	1	0	0	1	1	0	0	1	1	1	1	1	0	0	0	0	1	1	1	1	0	0	1	0	1	0	2	1	0	1	1
E418	19	M	0	3	1	0	0	1	0	1	1	1	0	1	0	0	3	2	1	0	1	0	0	0	0	3	0	1	0	0	0	1	0	0	0	1	3	1	1	0	0	0	1	0	0	3	0	1	0
E419	18	M	0	3	3	0	2	3	4	1	1	0	1	1	1	4	1	1	1	1	1	1	0	2	0	2	2	3	2	0	0	0	N/A	2	1	3	1	1	0	0	1	N/A	0	0	0	0	0	1	1
E420	18	M	N/A	3	1	0	2	1	0	1	0	0	1	3	0	4	1	3	1	0	0	2	0	1	0	3	1	0	1	0	0	0	0	0	1	1	4	1	0	0	0	0	2	0	4	1	0	1	0
E421	27	F	N/A	1	3	N/A	3	0	0	0	0	0	1	2	0	3	N/A	N/A	1	N/A	0	1	0	0	0	2	1	1	1	0	0	2	0	0	1	0	1	N/A	0	0	1	1	2	1	2	N/A	0	N/A	0
E422	19	M	1	3	1	0	2	4	3	1	0	0	1	4	0	2	0	3	1	1	0	0	1	1	0	2	1	2	3	3	3	0	2	0	0	1	2	1	0	1	1	0	0	0	1	0	1	1	1
E423	18	M	N/A	3	4	0	0	3	2	1	0	0	0	3	2	0	N/A	1	2	1	1	1	1	0	1	3	1	3	3	2	4	1	3	1	1	1	1	2	1	1	1	1	3	2	1	1	2	1	2
E424	19	M	0	0	1	0	0	0	2	1	0	0	1	3	0	3	0	0	0	0	1	1	0	0	1	0	0	2	0	0	0	2	0	3	1	0	1	1	1	1	N/A	2	N/A	0	0	0	0	0	0
E425	18	F	0	4	0	0	1	3	4	1	0	1	3	2	0	4	1	3	4	3	1	1	1	1	0	3	2	2	3	3	3	0	1	1	3	0	3	1	0	3	3	0	1	1	3	1	0	3	0
E426	20	M	0	4	2	0	1	4	4	1	0	1	0	4	0	3	2	1	1	4	0	3	0	1	1	4	0	3	4	4	3	4	1	0	1	0	2	0	0	1	1	0	0	1	N/A	0	0	1	2
E427	18	F	3	4	2	1	4	4	4	1	3	4	1	3	4	1	1	3	0	0	3	3	0	N/A	N/A	N/A	3	0	4	0	1	N/A	0	N/A	N/A	2	1	3	0	3	0	0	2	0	0	0	3	0	N/A
E428	19	M	N/A	1	0	1	3	1	3	2	2	2	3	3	0	3	1	2	2	0	N/A	1	2	2	2	3	0	1	2	1	1	0	0	1	2	0	1	1	1	2	3	1	1	1	0	0	0	1	0
E429	19	F	0	2	1	0	3	1	3	2	0	2	2	3	0	3	3	4	2	N/A	0	1	1	1	0	2	1	1	2	2	1	0	1	0	2	1	2	1	1	3	3	0	1	2	4	1	2	1	0
E430	19	M	2	3	4	1	1	1	1	1	0	0	2	3	1	4	N/A	1	1	1	0	N/A	1	3	0	4	1	1	N/A	1	1	1	N/A	1	1	3	1	1	1	1	1	0	1	1	N/A	1	1	N/A	3
E431	21	F	2	2	1	0	0	3	1	0	0	1	1	1	0	0	4	0	1	0	0	0	1	0	2	1	2	2	3	1	2	2	1	1	0	1	1	1	0	0	1	0	0	0	0	2	1	2	0
E432	18	M	N/A	3	1	N/A	3	2	3	1	0	0	2	2	3	3	N/A	2	3	0	1	N/A	2	1	1	N/A	1	1	N/A	1	1	0	N/A	N/A	N/A	1	N/A	1	N/A	1	2	N/A	N/A	0	N/A	N/A	0	N/A	4
E433	19	M	0	3	0	1	2	1	4	2	0	0	1	1	0	3	N/A	0	4	1	N/A	0	0	1	0	3	0	N/A	1	2	1	2	N/A	0	1	0	1	0	0	1	3	1	1	2	0	2	2	0	2
E434	18	M	1	4	3	1	4	3	4	1	0	1	1	2	4	3	0	1	0	0	N/A	1	1	4	0	3	3	3	4	1	4	0	4	4	0	0	4	N/A	1	0	0	1	4	0	N/A	0	1	3	0
E435	18	M	0	3	1	0	3	4	3	3	0	0	1	4	1	0	1	3	2	0	0	0	0	2	0	1	1	3	1	2	4	3	4	1	2	1	4	1	0	2	0	0	1	0	0	2	3	1	1
E436	18	M	N/A	2	N/A	N/A	3	1	1	1	0	1	2	3	0	2	1	3	2	N/A	1	N/A	1	1	1	1	1	2	N/A	3	1	2	1	1	2	1	N/A	2	1	1	1	N/A	2	1	0	1	2	1	2
E437	18	M	0	2	3	1	0	3	0	2	0	1	1	2	0	1	3	2	0	1	1	1	1	0	0	3	1	1	N/A	1	1	1	N/A	1	0	1	2	0	0	1	1	1	0	1	0	1	2	1	1
E438	19	M	1	3	2	1	3	1	3	1	1	1	1	3	1	1	1	3	1	1	0	2	1	1	1	1	1	1	2	1	1	0	1	1	1	1	1	1	1	0	1	1	1	1	2	1	1	1	1
E439	18	M	1	1	0	0	2	1	4	1	0	0	1	2	0	1	3	3	0	1	0	0	0	1	1	2	0	0	0	1	1	0	1	1	0	1	1	0	1	0	1	0	0	0	1	2	0	1	0
E440	20	M	1	2	0	1	1	0	4	0	0	0	1	3	0	2	4	1	0	0	0	3	0	1	0	0	0	1	0	0	0	0	1	4	0	0	3	0	0	0	0	1	0	1	4	3	0	1	3
E441	22	M	2	0	0	0	0	0	2	1	0	1	0	1	2	1	0	1	1	0	0	0	1	2	0	0	1	1	1	0	1	1	1	1	2	0	0	0	0	1	0	1	2	1	0	1	1	0	0
E442	20	M	2	0	4	N/A	0	4	0	0	1	3	0	0	0	1	N/A	1	1	0	0	0	1	1	2	1	3	N/A	N/A	0	0	4	1	3	1	1	2	2	N/A	1	0	N/A	0	0	0	0	2	0	0
E443	19	M	1	1	0	0	0	0	0	2	0	N/A	1	1	0	3	N/A	2	1	N/A	0	1	3	1	1	3	0	0	1	1	1	2	N/A	0	1	0	2	0	0	1	2	0	0	1	N/A	1	0	0	2
E444	18	M	1	3	1	1	3	3	3	1	0	1	1	0	3	3	3	1	1	1	1	1	1	3	1	3	0	2	3	0	0	2	3	0	2	0	1	1	0	1	0	1	2	0	N/A	1	0	1	1
E445	28	F	1	0	3	2	0	3	0	0	1	2	0	1	0	0	2	1	1	3	2	1	2	1	2	0	1	2	3	0	2	1	3	1	1	2	1	0	2	0	0	1	1	2	2	0	2	0	0
E446	20	M	0	2	3	0	1	0	4	0	0	1	3	3	0	3	0	0	0	0	0	0	0	0	0	3	0	0	0	2	1	0	1	0	1	0	3	0	0	0	1	0	0	0	3	1	0	1	0
E447	18	M	0	0	2	0	0	3	3	1	1	1	3	3	2	3	3	3	1	4	0	0	0	0	0	1	0	2	1	3	3	2	1	0	0	0	0	1	1	1	1	0	0	1	0	0	1	0	0
E448	20	F	0	N/A	0	3	1	1	0	N/A	0	0	0	0	0	0	0	1	1	0	0	3	1	1	1	0	0	0	1	0	0	0	0	2	0	0	2	1	1	0	1	1	0	0	2	N/A	0	0	0
E449	18	M	0	1	0	0	2	3	2	0	0	3	0	3	0	1	2	2	0	1	0	0	0	1	1	1	0	0	1	0	1	2	1	1	0	0	0	0	1	0	0	N/A	0	0	1	N/A	0	2	N/A
E450	18	F	0	3	1	1	3	3	3	1	0	0	1	1	0	3	0	1	3	0	0	3	1	3	0	2	0	1	2	2	2	1	0	1	0	0	1	1	0	2	1	1	4	1	2	0	1	0	0
E451	33	F	0	2	2	0	2	2	2	0	0	0	0	1	0	1	0	1	0	1	0	0	0	1	2	0	0	0	1	0	1	1	1	2	1	1	2	1	1	0	0	1	1	1	1	0	0	2	1
E452	18	M	N/A	3	0	1	1	3	4	1	0	3	1	3	0	4	N/A	1	0	0	0	1	0	0	2	0	1	3	2	3	1	2	0	1	1	1	2	0	1	2	3	2	0	0	1	1	1	1	0
E453	22	M	0	0	0	0	N/A	3	0	1	0	0	1	3	N/A	3	0	0	3	0	N/A	0	2	0	0	3	0	N/A	N/A	1	1	N/A	0	0	1	1	1	N/A	0	N/A	1	0	N/A	1	N/A	1	0	0	N/A
E454	19	F	1	0	1	1	1	3	3	1	0	1	0	2	1	1	1	2	2	1	0	1	1	0	0	3	1	1	1	1	3	1	0	1	1	0	1	1	1	1	2	0	2	1	1	0	0	1	0
E455	19	M	0	1	1	0	2	2	1	1	0	2	2	3	0	1	1	3	0	0	1	1	0	0	0	3	1	1	1	1	1	1	1	1	0	0	1	1	0	0	0	1	1	0	1	1	1	1	1
E456	18	M	2	3	0	3	3	1	3	1	0	1	0	0	0	0	4	1	0	4	0	0	1	0	0	2	0	1	2	0	0	0	0	3	0	0	2	3	0	1	1	4	0	2	0	2	0	0	0
E457	20	M	1	2	0	1	1	1	4	0	1	1	3	0	0	3	1	0	1	1	0	3	2	2	2	3	1	0	2	1	2	1	1	1	1	1	1	0	0	1	2	1	0	1	1	1	0	3	1
E458	22	M	0	2	1	1	3	2	1	1	0	1	1	3	1	3	2	1	2	2	1	1	2	3	0	2	1	1	1	1	1	0	1	2	2	1	3	1	0	1	3	1	1	2	1	1	3	1	1
E459	22	F	1	2	1	0	2	3	1	0	0	0	0	1	1	1	0	2	1	1	0	0	0	1	2	1	1	1	3	2	3	2	0	1	1	1	1	1	0	1	1	1	1	1	1	0	0	2	0
E460	32	F	0	1	1	0	1	1	1	1	0	0	0	0	0	1	1	1	1	0	0	2	0	3	2	0	0	0	1	0	3	0	0	1	3	3	4	0	0	0	0	0	0	0	0	0	0	1	3
E461	25	F	0	4	2	4	0	3	3	1	0	1	1	0	0	1	3	1	2	0	0	0	2	1	2	0	0	0	0	0	0	0	0	0	1	0	3	0	0	0	0	2	1	0	0	1	0	1	1
E462	19	F	1	2	1	0	3	4	0	1	1	1	1	3	0	2	1	2	3	1	0	1	4	1	1	1	0	1	3	1	3	1	0	0	2	1	1	0	1	0	1	0	1	1	0	1	1	1	3
E463	27	F	0	3	1	1	1	1	3	0	0	0	0	3	4	3	0	3	2	0	0	0	3	3	3	4	1	1	1	1	1	0	0	3	1	0	0	0	0	1	0	0	2	0	0	N/A	0	4	3
E464	21	F	1	0	2	2	0	1	2	2	1	2	2	1	0	2	2	0	0	0	0	0	0	0	2	2	1	1	1	0	2	1	2	1	0	1	1	1	1	0	1	1	0	0	1	0	1	1	1
E465	20	F	1	1	1	1	1	1	1	1	1	1	1	2	1	1	1	3	1	1	1	1	1	1	1	1	1	1	1	1	1	1	1	1	1	1	1	1	1	1	1	1	1	1	1	1	1	1	1
E466	20	F	0	0	3	0	1	4	0	1	0	1	1	3	4	1	0	1	1	0	1	2	0	0	0	0	2	1	3	2	1	1	1	1	3	1	1	2	0	1	1	0	2	0	0	1	1	1	2
E467	24	F	1	1	0	0	1	3	2	1	0	1	1	3	0	3	2	2	1	1	0	0	0	0	1	2	1	2	2	1	3	0	0	0	1	0	1	0	0	1	1	0	0	1	0	1	0	0	3
E468	25	F	1	1	3	2	1	4	1	0	0	2	3	1	0	3	1	2	1	1	2	1	2	0	1	1	1	0	1	1	1	1	0	1	0	0	1	1	1	0	1	2	0	1	1	1	0	2	2
E469	22	F	1	3	3	1	3	1	3	1	0	0	2	1	0	3	1	1	1	0	0	0	1	3	0	4	0	0	1	1	1	3	1	1	1	1	0	2	1	1	1	0	0	0	3	1	0	0	0
E470	23	F	4	4	3	1	2	3	4	2	0	0	0	1	0	4	2	2	3	0	0	2	2	1	3	1	2	2	1	2	1	1	2	3	3	0	4	3	0	3	0	3	1	1	4	1	0	4	2
E471	25	F	1	3	2	0	1	1	3	3	0	1	2	3	1	3	1	2	0	0	0	1	1	1	2	3	2	1	1	2	0	0	3	1	0	3	2	1	0	0	1	0	1	1	3	2	1	1	1
E472	24	F	0	2	3	0	1	3	0	0	0	1	2	1	0	1	0	0	1	1	0	0	1	0	0	2	0	1	3	1	2	3	2	1	1	3	1	0	0	0	1	0	0	1	0	0	1	0	0
E473	23	F	0	3	1	1	3	4	0	1	1	1	2	1	3	1	1	1	3	0	1	0	0	1	0	N/A	3	2	2	1	3	0	1	1	2	3	2	0	1	1	1	0	2	0	2	0	1	2	0
E474	20	F	1	1	3	1	1	1	3	1	0	3	2	2	0	4	2	1	0	2	0	1	0	1	1	3	0	1	1	1	1	0	1	2	1	2	1	0	1	0	0	1	0	1	1	0	0	2	0
E475	20	F	0	1	N/A	1	0	0	0	1	0	1	0	0	0	0	N/A	3	1	0	0	3	0	3	1	3	0	1	0	0	0	0	0	1	1	3	0	0	0	0	0	1	1	1	1	0	0	1	3
E476	25	F	1	1	1	1	1	1	1	1	0	1	0	3	0	1	0	1	0	0	3	0	2	N/A	0	1	0	0	1	1	0	1	2	0	0	1	1	0	0	1	2	0	0	0	0	1	0	1	0
E477	20	F	0	1	3	0	0	3	0	3	0	0	0	4	1	0	3	3	2	3	1	0	0	1	1	0	3	4	1	4	0	2	0	0	0	3	2	1	0	0	0	0	0	0	0	1	1	1	0
E478	24	F	1	0	2	1	3	0	0	1	1	1	1	1	0	0	1	2	1	1	0	2	1	2	1	1	3	3	1	0	1	0	0	1	0	1	0	0	0	0	1	2	1	1	1	0	1	3	2
E479	20	F	N/A	3	1	1	2	3	4	1	2	3	4	1	0	3	1	0	2	N/A	1	2	0	1	0	N/A	1	1	1	0	0	0	0	2	1	0	N/A	2	1	0	3	2	1	0	N/A	1	0	0	0
E480	25	F	0	1	1	1	1	2	1	2	0	0	2	1	0	3	1	0	2	0	0	0	0	3	1	1	1	1	2	3	1	0	0	1	0	1	1	1	0	3	2	1	0	0	0	1	0	1	2
E481	23	F	N/A	3	1	N/A	3	1	0	1	1	1	3	2	0	3	1	2	1	0	0	0	3	1	1	3	0	1	0	3	1	3	0	2	1	1	2	1	1	1	1	N/A	0	0	N/A	1	0	3	4
E482	24	F	1	4	4	0	0	0	2	0	0	0	2	1	0	4	4	2	4	3	0	0	1	0	3	4	0	0	2	1	0	0	0	0	1	3	0	0	0	0	0	0	0	0	0	0	0	0	0
E483	21	F	1	1	3	2	1	0	0	1	1	1	0	1	0	1	1	1	2	1	0	3	1	1	1	2	0	1	0	0	1	0	2	2	1	0	2	1	2	1	1	2	1	1	1	1	0	3	1
E484	23	F	0	4	1	1	4	4	4	2	0	0	2	2	0	3	1	2	4	0	2	3	2	1	1	1	1	2	1	1	1	0	1	1	4	4	2	0	0	2	2	2	3	1	4	1	3	3	2
E485	28	F	2	3	0	0	1	0	1	1	0	1	3	3	0	4	1	1	3	3	0	1	1	1	1	3	0	0	0	3	0	0	1	0	4	1	2	2	0	1	3	1	0	1	1	1	0	3	3
E486	21	F	0	4	3	1	4	4	4	1	3	3	3	4	0	4	1	1	2	0	1	0	3	4	3	2	1	1	3	1	2	2	0	1	0	4	2	1	2	1	3	1	0	1	4	0	3	1	0
E487	20	F	3	4	0	3	4	0	4	0	1	1	2	3	0	3	3	2	1	0	1	1	4	3	4	3	1	0	2	3	1	4	0	1	0	2	3	1	1	3	0	3	0	2	0	0	3	1	0
E488	21	F	3	1	4	3	0	0	1	0	1	1	2	3	0	3	4	1	1	1	1	0	1	2	1	3	1	1	1	2	0	0	0	0	3	1	0	1	0	0	1	3	0	1	1	0	0	3	3
E489	20	F	0	3	1	3	1	3	4	1	1	1	1	1	0	1	2	1	1	1	0	1	1	2	1	1	1	1	1	1	1	1	2	2	1	0	2	1	1	1	1	3	0	1	N/A	1	1	1	1
E490	25	F	0	4	2	0	3	3	3	1	1	1	4	4	1	4	0	3	4	1	1	1	1	0	2	4	0	2	2	3	3	1	1	0	2	0	1	1	0	3	1	4	0	1	1	0	3	1	3
E491	19	F	0	3	1	0	3	0	4	1	0	0	1	1	1	3	2	2	0	0	0	0	2	1	1	3	1	3	0	0	1	0	1	1	0	0	1	0	0	0	0	0	1	0	N/A	1	0	1	1
E492	19	F	1	4	3	1	3	3	4	0	1	3	1	2	1	1	1	1	4	1	2	0	0	0	0	3	1	3	4	1	3	1	1	0	0	4	1	2	1	3	4	1	1	3	N/A	1	0	1	3
E493	26	M	0	3	2	0	2	1	0	0	0	2	0	1	1	3	1	2	3	1	0	1	2	1	0	1	0	1	1	1	0	1	1	3	2	0	3	0	0	2	2	0	2	1	1	0	1	1	0
E494	19	M	0	1	1	0	1	1	1	1	0	0	0	3	1	1	N/A	1	1	1	1	1	1	3	N/A	1	1	1	1	2	1	1	0	2	1	1	1	1	1	1	1	0	1	0	N/A	0	0	3	1
E495	33	M	1	2	1	2	3	2	1	3	2	2	2	2	2	3	1	0	3	2	1	3	1	1	0	3	2	3	3	2	1	3	2	2	2	1	1	3	2	2	1	1	2	2	2	2	1	3	2
E496	19	F	1	4	3	0	2	0	4	1	0	1	1	2	1	2	1	2	1	0	1	1	0	0	0	2	1	1	1	2	1	1	2	2	2	3	3	1	1	0	1	0	1	0	1	1	0	2	3
E497	29	M	1	1	1	0	1	1	4	1	1	1	1	2	1	3	1	2	2	1	1	2	0	1	0	3	1	2	2	2	1	1	1	1	1	2	2	0	N/A	0	0	0	1	1	4	1	2	2	2
E498	22	F	N/A	2	0	N/A	1	1	3	1	0	1	0	2	0	3	2	1	1	1	0	3	0	1	N/A	4	0	0	1	2	1	0	1	3	1	1	1	1	N/A	0	1	1	1	1	N/A	1	0	1	0
E499	31	F	0	3	4	0	0	1	3	4	2	1	0	0	0	4	4	3	3	1	1	0	0	0	3	1	4	4	1	0	4	0	1	0	0	4	3	4	0	0	1	0	1	0	0	4	4	0	0
E500	25	M	0	1	N/A	N/A	0	1	1	0	0	0	0	1	0	1	N/A	N/A	0	0	0	N/A	0	2	0	1	0	1	N/A	0	0	1	0	N/A	1	0	0	0	0	0	0	N/A	1	0	1	0	1	2	1
E501	23	M	0	2	1	0	2	3	3	1	1	1	0	1	0	1	1	2	0	0	0	0	0	0	1	0	1	1	1	0	1	0	2	1	0	0	0	0	0	0	0	1	0	1	0	0	1	1	1
E502	21	F	1	2	4	1	2	1	1	1	0	3	2	3	0	2	2	2	1	1	0	1	1	1	1	3	3	1	3	1	2	1	0	1	2	1	2	1	0	1	1	1	1	2	0	3	0	0	0
E503	20	M	0	0	1	0	1	1	4	1	1	1	1	1	0	2	0	1	1	0	0	0	0	0	1	3	1	1	1	2	1	0	0	0	0	1	0	0	0	0	0	0	0	0	0	1	3	1	2
E504	25	M	0	0	1	1	1	1	0	0	0	0	2	1	0	2	1	0	0	0	0	1	0	0	0	2	0	0	1	0	1	0	0	1	0	0	N/A	0	0	0	1	2	0	1	0	1	0	1	0
E505	26	F	1	2	1	1	1	2	2	0	0	2	1	2	0	0	1	2	3	1	0	0	1	1	1	3	2	1	2	1	2	2	0	1	3	2	1	0	1	1	3	2	1	1	0	0	1	2	1
[truncated: 4 more columns]
