# Supplementary material for: Distinct Subtypes of Apathy Revealed by the Apathy Motivation Index
Source: PLoS One. 2017 Jan 11;12(1):e0169938. doi: 10.1371/journal.pone.0169938 (PMC5226790; doi:10.1371/journal.pone.0169938)
Supplement: S2 File — (XLSX) [file pone.0169938.s002.xlsx]

## Sheet: Sheet1
ID	Age	Gender	AMI_1	AMI_2	AMI_3	AMI_4	AMI_5	AMI_6	AMI_7	AMI_8	AMI_9	AMI_10	AMI_11	AMI_12	AMI_13	AMI_14	AMI_15	AMI_16	AMI_17	AMI_18	DAS_1	DAS_2	DAS_3	DAS_4	DAS_5	DAS_6	DAS_7	DAS_8	DAS_9	DAS_10	DAS_11	DAS_12	DAS_13	DAS_14	DAS_15	DAS_16	DAS_17	DAS_18	DAS_19	DAS_20	DAS_21	DAS_22	DAS_23	DAS_24	AES_1	AES_2	AES_3	AES_4	AES_5
C1	26	F	1	1	2	3	2	1	1	1	1	3	1	1	1	1	0	3	0	1	1	1	0	3	1	0	2	1	0	1	1	1	1	2	1	1	1	1	1	0	1	1	1	3	2	1	2	3	1
C2	28	M	0	1	1	1	1	1	2	1	0	1	1	1	0	1	1	0	1	1	1	1	1	2	0	1	1	1	1	1	0	0	1	2	1	2	1	1	0	2	1	2	1	0	2	2	2	2	2
C3	29	M	1	1	2	1	1	1	0	1	1	0	1	1	1	1	0	0	1	1	1	2	2	2	2	2	2	0	1	1	1	2	0	0	0	1	2	0	2	2	1	1	2	1	1	3	2	2	1
C4	22	F	0	1	2	0	4	4	0	0	3	3	2	2	0	1	4	0	3	1	2	1	0	2	1	1	2	2	0	3	2	1	1	1	0	1	0	1	3	0	2	2	2	0	1	4	1	2	2
C5	23	F	1	3	2	0	2	1	2	0	2	3	3	2	0	2	4	0	1	1	3	1	1	1	1	1	2	2	0	1	1	0	2	2	0	2	2	1	2	2	1	2	2	0	2	3	3	2	2
C6	25	F	1	2	1	0	0	1	0	1	1	1	0	0	2	3	0	0	1	0	3	0	0	0	1	2	0	0	0	0	1	0	0	0	0	1	2	0	2	1	1	1	1	0	2	1	1	1	1
C7	23	F	0	3	2	1	3	1	0	1	1	0	0	0	0	2	0	0	0	0	0	1	0	0	0	1	0	1	0	0	0	0	0	0	0	1	1	0	1	1	1	2	1	0	1	1	1	1	1
C8	26	M	2	2	1	2	2	3	0	1	1	3	2	0	1	1	1	2	3	0	1	1	1	2	1	0	2	0	1	1	1	1	1	2	1	1	1	0	1	2	1	2	1	1	1	2	2	1	1
C9	29	F	1	1	2	3	4	0	0	0	1	1	3	1	0	1	3	1	3	0	3	2	1	3	1	2	2	3	0	2	1	0	2	2	0	3	2	1	2	0	2	3	3	0	1	3	4	2	1
C10	32	M	2	1	1	0	1	2	1	0	0	0	1	1	2	0	1	0	2	0	0	1	2	1	2	0	1	0	2	1	0	0	1	1	2	0	0	0	1	2	0	1	1	0	1	1	2	2	1
C11	30	F	1	2	1	0	1	2	1	1	1	0	1	1	0	1	1	1	1	1	1	1	2	1	0	1	1	1	1	1	1	0	0	0	1	1	1	1	1	1	1	1	1	0	1	2	2	1	1
C12	29	F	1	3	1	1	3	1	1	1	2	3	3	2	1	0	3	1	1	1	1	0	1	2	3	1	2	1	0	2	1	0	1	1	0	2	0	1	0	2	0	2	1	1	1	2	2	1	1
C13	25	F	2	2	2	2	2	1	1	3	3	3	1	0	1	2	4	0	0	0	1	2	1	2	2	2	2	1	2	1	1	0	1	2	1	1	0	2	0	2	1	2	1	0	1	2	1	1	1
C14	26	F	1	1	1	1	1	1	0	0	0	0	0	0	1	0	0	1	1	0	0	0	0	0	0	1	0	0	1	0	0	0	0	0	0	0	0	0	0	0	1	1	1	0	1	1	1	1	1
C15	29	F	1	4	3	2	3	0	0	1	2	1	1	1	0	2	1	0	1	0	3	1	2	0	1	2	1	0	0	2	2	0	0	2	0	1	1	0	1	0	1	2	2	0	2	2	1	4	2
C16	27	M	3	3	3	1	1	1	1	0	0	3	1	1	0	1	3	1	1	0	1	1	2	2	0	2	0	1	2	1	1	1	2	1	0	2	0	2	0	3	1	2	1	0	1	1	1	1	1
C17	31	F	1	1	1	0	4	1	1	1	1	2	1	1	1	1	3	1	1	1	2	1	2	2	1	1	0	1	0	1	1	0	2	2	2	2	1	1	1	2	1	3	1	0	1	3	3	3	2
C18	26	F	1	3	3	3	1	1	1	3	3	1	3	1	1	3	3	1	1	1	3	1	1	1	2	0	2	1	0	1	2	0	1	1	1	1	3	0	1	0	2	2	2	1	2	3	2	2	1
C19	23	F	0	3	3	1	2	0	1	1	0	0	0	0	0	2	2	0	3	0	0	1	1	0	1	1	1	0	0	1	0	0	0	1	0	1	1	0	1	2	1	2	1	0	2	1	1	2	1
C20	29	F	1	3	1	2	1	1	0	1	1	2	0	1	0	0	1	0	0	0	0	2	1	1	0	1	0	1	0	1	1	0	1	1	0	1	1	0	0	2	1	2	1	0	1	1	3	2	1
C21	25	F	1	3	1	0	2	1	0	0	0	2	0	1	1	1	1	1	1	1	1	1	1	2	1	1	2	1	1	1	1	1	0	1	1	2	1	1	1	1	0	2	1	1	1	1	2	2	2
C22	29	M	1	3	2	1	2	1	1	1	1	3	1	1	1	1	2	1	0	1	1	1	2	2	1	1	1	1	1	1	1	1	1	1	2	2	1	1	1	2	1	2	1	1	2	2	2	1	1
C23	25	M	2	3	3	1	1	1	3	2	0	1	1	0	3	2	1	1	1	1	0	2	1	1	2	1	0	1	1	0	0	0	1	1	1	1	1	1	1	2	0	2	0	1	1	1	2	2	1
C24	36	M	3	1	2	3	3	3	1	1	0	3	0	0	0	2	3	1	1	0	1	2	2	3	1	0	2	1	2	2	2	0	1	1	0	2	0	1	0	2	1	3	1	1	1	2	1	2	1
C25	26	M	2	3	2	1	2	1	1	4	2	2	2	2	3	2	3	1	2	2	1	2	3	1	1	2	2	2	2	2	1	1	1	2	1	2	1	2	1	3	1	3	1	1	2	2	3	2	2
C26	26	M	3	1	1	4	3	1	1	4	4	3	3	3	0	1	3	1	1	0	2	2	3	2	1	2	2	2	1	2	3	2	1	1	1	2	1	1	2	1	2	1	2	1	3	3	4	4	3
C27	26	F	2	3	2	1	1	1	1	2	1	1	1	0	1	1	3	1	0	1	1	1	1	1	0	1	1	0	1	0	0	0	0	0	0	1	1	1	0	3	0	3	1	0	1	2	1	1	1
C28	23	F	1	4	3	1	1	2	3	1	1	2	1	1	0	1	2	1	1	0	1	2	2	1	1	1	2	0	1	2	2	1	1	2	2	1	1	1	1	3	1	2	1	1	3	2	1	2	1
C29	34	M	3	3	1	1	1	3	1	0	0	2	0	1	2	1	0	1	1	2	0	0	1	2	0	0	0	1	1	0	1	0	1	0	1	1	0	1	0	2	0	1	0	0	1	1	2	1	1
C30	21	F	0	1	0	0	1	2	2	0	0	4	1	0	2	1	2	0	0	0	1	0	0	1	2	0	2	1	0	0	1	1	0	0	2	0	0	0	1	2	0	0	2	0	1	1	1	1	1
C31	27	M	2	3	1	0	3	1	1	1	1	0	1	1	2	3	1	1	1	2	1	0	0	0	0	1	1	1	1	1	0	1	1	0	0	2	0	1	0	3	1	3	2	0	1	1	1	1	1
C32	42	F	2	2	2	2	1	3	2	1	2	0	1	1	1	0	1	1	2	1	0	1	1	3	1	0	2	2	1	0	1	0	0	1	0	1	0	0	0	0	0	0	2	0	2	2	2	1	2
C33	20	M	3	3	3	0	3	1	0	0	3	4	0	3	3	2	4	3	4	1	1	0	0	3	3	0	2	1	0	3	3	0	1	0	1	1	1	3	1	0	3	0	3	1	1	1	1	1	1
C34	19	F	0	1	1	3	2	0	0	3	0	0	1	2	0	0	3	0	0	0	3	0	0	0	0	1	0	1	0	0	1	0	2	0	2	1	1	0	0	0	1	0	2	1	2	2	4	1	1
C35	21	F	1	3	3	1	3	1	1	2	1	4	1	1	1	2	2	1	2	1	0	1	1	2	3	2	1	1	1	1	1	0	0	2	0	2	1	1	1	2	0	3	1	1	2	1	2	2	1
C36	20	F	1	3	3	1	4	0	0	1	4	3	3	3	0	1	4	0	1	0	3	1	0	2	0	2	1	2	0	3	3	0	2	2	0	2	3	2	2	3	3	3	3	0	3	4	4	4	4
C37	26	M	1	3	2	2	2	1	1	1	2	1	1	0	1	2	1	1	1	1	1	2	1	1	2	1	2	1	1	1	1	1	1	2	1	1	1	1	1	1	1	1	1	1	2	2	2	3	2
C38	25	M	1	3	2	1	1	3	2	2	1	0	1	3	1	1	4	1	1	1	1	2	2	1	3	1	2	1	0	1	0	1	1	2	2	2	1	0	0	0	0	2	2	1	1	3	2	1	1
C39	33	M	1	3	3	1	2	0	0	0	1	1	0	1	0	0	1	1	0	0	0	0	1	1	0	1	1	1	0	1	1	3	1	1	0	1	1	1	1	3	1	2	1	0	1	2	2	1	1
C40	20	M	2	3	2	3	3	1	1	3	1	1	1	1	1	3	1	3	2	1	1	2	2	2	0	1	1	2	1	2	1	1	1	1	1	1	2	2	1	2	1	2	1	1	2	3	2	2	2
C41	20	M	1	3	1	1	3	1	2	1	3	4	3	3	2	3	3	1	3	1	2	2	2	2	1	2	2	3	2	2	3	1	3	2	0	2	2	2	1	3	2	2	2	2	2	4	3	2	1
C42	21	F	1	1	1	1	1	1	1	0	1	1	0	1	1	0	2	1	1	1	0	1	1	2	1	2	2	1	1	1	1	1	0	2	1	0	0	1	1	1	0	2	0	1	2	1	3	2	1
C43	27	F	1	1	1	1	2	1	0	2	1	2	2	2	1	1	2	1	0	0	1	2	2	2	3	0	2	2	3	1	1	2	2	2	3	2	1	2	1	2	1	3	0	3	1	3	2	1	1
C44	23	F	1	3	4	1	0	1	3	1	0	4	4	1	1	4	3	0	1	1	3	2	3	1	1	3	2	2	0	2	3	1	2	1	3	2	3	1	3	2	3	2	3	2	2	3	3	1	1
C45	20	F	0	1	1	1	3	1	1	2	1	1	1	0	0	0	1	0	1	0	1	0	0	1	0	1	0	0	0	1	1	0	2	1	0	2	1	1	1	0	1	2	1	0	2	2	2	2	2
C46	27	F	0	2	2	1	3	1	0	1	2	3	2	2	0	1	3	0	2	0	1	1	1	2	1	2	0	3	0	1	1	0	3	1	0	2	2	1	0	2	1	1	2	0	1	2	3	1	1
C47	41	F	1	4	2	1	1	1	0	4	0	1	0	0	0	1	0	0	0	0	0	2	0	2	1	0	0	1	0	0	1	0	0	3	1	2	0	2	0	2	0	2	0	0	1	1	1	1	1
C48	38	F	0	3	1	1	3	0	1	3	3	0	1	3	0	3	3	0	1	0	2	2	3	2	2	2	1	1	0	2	3	0	1	2	0	2	1	0	0	0	2	2	2	3	1	2	3	2	1
C49	28	F	0	4	3	0	3	0	0	1	1	2	1	1	0	1	2	0	0	0	1	2	0	2	2	1	0	0	0	1	1	0	1	2	0	2	1	1	1	0	0	2	1	0	1	1	2	1	1
C50	20	M	1	4	1	2	1	0	1	1	2	3	0	0	1	3	0	0	3	1	3	2	1	1	1	2	2	0	0	1	2	2	1	0	2	2	2	0	3	2	2	0	3	2	1	1	2	1	1
C51	22	F	0	3	1	0	4	0	0	0	1	2	1	1	0	1	1	0	1	0	1	1	2	2	1	1	2	1	0	1	1	0	1	2	0	2	1	2	1	1	2	2	2	1	2	2	1	1	1
C52	22	F	0	3	1	0	1	2	2	1	1	0	1	1	1	0	2	0	2	1	1	2	2	1	2	0	2	2	0	2	1	1	0	2	0	2	3	0	3	1	3	2	1	0	2	2	2	2	1
C53	67	F	1	0	0	1	1	1	1	0	0	2	1	1	1	0	1	1	0	1	0	1	2	1	2	0	2	2	2	0	0	0	1	0	1	2	0	0	0	2	0	1	0	0	1	1	3	2	1
C54	33	F	1	1	1	1	3	1	1	3	2	4	1	1	1	0	3	0	2	0	1	1	1	2	1	1	2	1	0	2	1	0	1	1	0	1	0	2	0	2	1	1	2	1	2	2	2	2	1
C55	28	M	2	3	2	1	2	1	1	1	2	1	1	1	0	1	2	1	1	0	1	1	2	2	2	1	1	1	1	2	1	1	1	1	0	1	1	1	0	2	2	2	2	1	1	2	1	1	2
C56	19	F	1	3	3	2	3	1	1	1	1	2	1	1	1	3	2	1	1	1	1	1	1	1	1	1	1	1	1	1	1	1	0	0	1	1	1	1	2	2	1	2	1	1	2	3	3	1	1
C57	27	F	1	3	2	0	4	1	1	0	1	1	1	3	1	1	3	1	2	0	2	0	0	0	0	1	0	0	0	2	2	2	0	0	0	0	2	0	2	1	2	1	2	0	1	2	2	1	1
C58	22	F	1	1	2	0	3	1	1	0	1	0	0	1	0	1	1	1	1	0	2	1	1	0	0	1	2	1	1	2	1	0	1	0	0	1	1	0	2	2	1	1	2	1	1	1	2	1	1
C59	25	F	1	2	2	1	2	1	1	3	2	2	2	1	0	1	1	1	0	1	1	2	2	1	1	2	1	1	1	2	1	1	1	1	1	1	1	1	1	1	2	1	1	1	2	2	2	2	2
C60	18	F	1	1	1	1	2	3	1	1	1	0	1	1	3	2	2	1	2	0	1	1	0	1	1	0	1	1	1	2	0	1	1	0	0	1	2	1	3	1	2	1	2	2	1	2	2	1	1
C61	31	F	1	4	3	4	2	1	1	3	3	3	3	3	1	2	2	1	1	1	3	3	1	2	3	2	2	2	0	2	3	1	2	1	2	1	3	2	2	0	2	2	3	1	2	3	3	2	2
C62	19	F	1	3	2	3	3	1	0	2	1	3	3	1	1	2	2	0	3	0	2	2	2	2	2	2	2	2	1	2	2	1	2	2	0	2	1	2	1	2	1	3	1	2	1	2	3	2	1
C63	23	M	1	0	0	1	3	1	2	3	0	4	3	1	0	0	1	0	1	0	1	1	0	0	3	2	0	2	0	1	2	1	0	0	3	0	2	2	0	3	1	2	2	1	1	2	1	1	1
C64	32	M	1	1	1	0	2	1	0	0	1	1	2	0	0	0	0	0	1	1	2	0	1	1	2	0	0	1	2	2	2	3	2	3	1	2	0	3	0	2	1	1	2	1	2	3	1	2	3
C65	18	F	1	1	0	0	3	1	2	1	1	3	0	1	1	2	4	1	1	0	1	0	1	2	2	0	1	1	2	3	2	0	1	1	1	1	1	2	1	1	1	1	2	1	1	3	3	1	1
C66	21	F	1	1	2	1	2	3	2	3	1	3	0	1	0	2	2	1	1	0	2	2	1	2	2	0	0	1	1	2	1	1	2	2	0	2	1	1	2	1	2	2	2	0	2	3	2	2	2
C67	24	F	0	2	1	0	3	1	0	2	1	3	0	1	1	1	2	1	1	1	0	1	0	2	0	2	1	2	1	3	1	0	1	2	0	2	1	2	1	1	1	2	1	0	2	3	2	1	1
C68	27	F	1	3	3	1	2	1	0	1	2	1	0	1	3	2	1	1	0	1	1	1	2	1	1	1	2	1	0	1	1	1	0	1	0	0	1	1	1	1	1	2	1	0	1	1	1	1	1
C69	23	F	0	3	3	1	1	0	0	3	1	1	1	1	0	3	3	1	1	0	1	2	0	0	0	1	2	3	0	2	1	0	3	2	0	0	2	0	1	1	2	0	2	0	1	1	1	2	1
C70	31	M	1	1	2	1	0	0	0	0	0	0	2	0	0	0	0	0	0	3	3	0	3	1	0	3	0	0	0	2	2	0	3	2	3	1	2	2	2	0	3	2	2	1	1	1	1	1	1
C71	31	M	0	4	3	1	3	1	1	1	1	1	1	1	1	3	2	0	0	0	1	2	1	1	2	1	2	1	0	1	1	0	1	1	1	1	1	1	2	1	1	1	1	0	1	1	2	1	1
C72	20	F	1	2	2	1	3	1	0	1	1	3	2	1	0	1	2	1	1	0	1	1	2	0	1	2	0	0	0	2	3	0	1	1	3	1	1	1	1	0	2	1	3	1	1	2	3	1	2
C73	19	F	0	3	1	0	1	1	0	3	0	0	1	0	1	3	1	0	1	1	1	1	1	1	1	0	1	1	1	1	1	0	0	0	2	1	1	0	0	2	0	2	1	0	1	2	2	1	1
C74	18	F	0	0	0	0	2	0	0	0	0	1	1	1	0	0	2	0	0	0	1	0	0	0	2	1	1	1	0	2	1	1	3	0	2	1	0	0	0	0	1	2	2	0	1	1	2	1	1
C75	28	F	1	1	2	2	1	1	1	1	1	3	3	3	1	1	3	0	1	0	2	0	0	1	2	2	2	2	1	3	2	0	1	1	0	2	2	1	2	2	3	1	2	1	1	2	2	1	1
C76	21	F	1	2	3	1	3	1	1	1	1	2	3	1	0	1	2	1	1	0	2	1	2	2	1	1	1	2	1	2	1	2	1	2	2	2	2	1	1	2	1	1	2	2	2	2	2	2	2
C77	23	F	1	1	2	0	2	1	0	0	2	1	3	3	3	1	3	1	0	2	3	0	1	1	1	1	2	1	1	3	3	0	0	1	0	2	2	1	1	2	2	2	2	1	1	2	1	2	1
C78	28	F	1	1	1	1	2	4	1	0	0	2	2	0	0	0	2	1	1	0	1	1	0	1	3	1	0	2	1	2	1	0	2	0	0	0	1	0	1	2	1	0	3	0	1	2	3	1	1
C79	62	F	1	0	0	0	0	4	4	1	0	0	0	0	1	1	0	0	0	1	1	2	0	0	0	2	1	1	2	1	1	0	0	0	1	0	0	0	1	2	1	0	1	0	3	3	1	1	1
C80	28	M	2	1	1	1	1	1	1	1	1	0	1	1	2	2	1	1	1	1	1	1	2	0	1	1	1	1	1	0	1	1	0	0	2	1	1	1	1	2	1	1	1	1	2	2	2	1	1
C81	27	F	0	1	1	3	4	0	0	3	2	2	3	3	0	1	4	0	3	0	2	0	1	1	0	2	0	2	0	2	2	0	2	2	0	2	1	3	2	0	3	2	3	0	1	3	3	3	1
C82	26	F	0	3	1	0	3	0	0	0	0	1	0	0	0	0	0	0	0	0	1	0	1	1	0	1	1	1	1	0	0	0	0	0	1	1	1	0	1	1	1	2	1	1	1	1	1	1	1
C83	18	F	0	3	1	0	1	1	1	0	1	3	2	1	2	1	1	0	2	1	2	1	0	2	1	1	2	2	0	1	0	0	1	1	1	2	2	2	1	0	0	2	1	0	1	2	1	1	1
C84	24	F	1	3	0	1	0	4	1	2	0	0	0	1	1	3	3	1	3	0	0	1	1	2	0	1	0	0	2	1	0	1	0	2	0	1	1	0	1	2	2	2	1	0	1	1	3	2	1
C85	35	M	1	1	1	1	1	3	1	1	1	1	1	1	1	1	1	1	1	1	1	1	1	1	1	0	2	1	1	1	0	0	1	1	2	1	0	1	0	3	0	1	0	0	1	1	1	1	1
C86	54	F	0	3	2	1	1	2	1	0	0	1	0	0	1	0	1	1	2	1	0	1	1	2	2	0	1	1	0	0	0	0	1	1	1	2	0	0	0	2	0	2	0	0	1	1	1	2	1
C87	26	F	0	3	3	1	3	2	0	0	3	3	3	1	0	0	0	0	0	0	1	1	1	1	0	1	2	2	1	1	1	0	1	1	0	2	1	1	1	1	1	1	1	0	2	1	2	2	2
C88	28	F	1	3	2	1	1	0	0	1	0	4	1	1	1	2	3	1	1	2	1	1	0	1	0	0	2	2	0	1	1	0	0	0	0	1	2	2	1	0	2	0	3	0	1	2	2	2	2
C89	22	F	3	4	2	2	3	2	0	3	1	0	1	1	2	2	1	2	1	1	2	2	2	0	1	2	1	2	1	2	2	2	2	2	3	1	1	2	0	0	2	3	1	0	1	1	1	2	1
C90	26	F	1	3	1	0	3	0	1	0	3	3	3	3	1	1	3	0	0	0	3	2	2	1	2	2	1	1	1	2	2	1	1	0	1	1	2	0	2	3	1	3	2	1	1	2	3	1	1
C91	20	F	2	3	3	2	4	1	0	1	3	4	3	2	1	3	3	1	2	1	2	0	3	2	1	3	1	2	2	2	2	1	1	2	0	2	2	2	1	1	2	1	2	1	3	3	2	1	2
C92	27	F	1	2	1	2	3	1	3	2	0	2	1	1	1	3	2	1	2	2	1	2	2	2	1	2	1	2	1	2	2	2	2	2	1	1	2	1	1	2	1	2	1	1	2	2	2	1	1
C93	24	M	0	0	0	0	1	0	0	1	0	1	1	1	0	1	1	0	0	0	3	1	0	1	0	2	2	2	0	1	2	3	1	0	2	0	3	1	3	1	2	0	3	3	2	4	1	1	1
C94	22	F	3	2	2	1	1	3	2	1	1	2	0	1	3	1	1	1	0	1	1	0	1	0	1	2	1	1	0	1	1	2	1	1	1	1	1	2	1	1	1	2	1	2	1	1	1	1	1
C95	25	F	4	1	1	1	1	1	1	1	1	1	1	1	1	3	3	1	1	1	0	0	0	0	0	1	2	1	1	1	1	0	1	1	1	2	1	0	1	3	1	0	3	0	2	2	2	1	1
C96	23	F	2	3	3	1	3	1	0	1	1	2	1	1	0	3	3	1	2	0	1	1	2	1	1	1	1	1	2	1	1	0	1	2	0	1	1	1	1	2	1	2	1	1	2	2	2	2	2
C97	20	M	0	4	2	0	1	0	1	1	1	3	1	2	0	0	2	1	1	0	1	1	1	1	0	2	1	1	0	1	1	1	2	2	1	2	1	2	1	0	1	2	2	1	3	3	1	1	1
C98	20	M	1	3	1	0	1	0	0	0	0	1	1	1	1	2	0	0	0	0	1	2	3	2	0	2	2	0	1	2	1	1	0	0	1	3	0	1	0	3	2	0	3	1	1	1	2	1	1
C99	29	F	1	2	2	2	1	1	0	3	1	2	1	1	0	1	1	0	0	0	0	3	3	2	0	1	2	3	0	1	1	0	2	1	1	2	1	2	0	3	1	1	2	1	3	1	1	1	1
C100	21	F	0	2	1	0	1	1	0	0	1	3	3	2	0	0	0	0	0	0	0	0	0	0	0	2	1	1	1	1	1	0	1	1	0	1	1	0	0	0	0	2	1	0	2	2	3	3	3
C101	19	F	1	3	2	1	1	1	0	1	1	3	0	0	0	3	0	0	0	0	1	2	3	2	1	2	2	3	0	1	2	0	1	2	0	2	1	1	2	3	1	3	1	0	2	3	2	2	2
C102	27	F	1	3	3	1	3	1	0	1	2	1	1	1	1	1	3	1	1	1	2	2	0	1	1	0	1	1	1	2	2	0	1	2	0	2	1	2	1	2	2	1	2	1	2	4	2	2	2
C103	25	F	1	3	1	0	0	1	1	1	0	3	1	1	0	1	4	1	1	1	2	1	2	1	2	1	1	0	1	3	3	2	1	0	1	2	1	1	1	2	1	2	1	1	2	3	4	2	3
C104	22	F	1	2	1	1	3	1	1	1	2	2	1	1	0	1	3	1	1	1	2	1	2	1	1	2	1	2	1	1	1	1	2	1	1	1	1	0	2	1	1	1	2	1	1	3	2	1	1
C105	24	F	1	4	4	3	3	1	1	3	3	2	0	1	1	3	1	1	1	0	2	2	2	3	2	1	2	2	0	2	3	3	2	2	0	2	1	1	0	2	1	3	1	3	3	3	3	4	3
C106	26	F	1	2	3	1	1	1	1	4	1	1	1	1	2	2	1	2	1	2	1	2	2	2	1	0	1	1	2	1	0	1	0	1	2	1	1	1	1	3	1	1	1	1	2	1	1	1	1
C107	22	F	1	2	2	1	2	1	0	1	1	3	1	0	0	1	3	0	1	0	1	1	1	2	2	1	2	1	1	2	1	0	1	2	0	2	0	1	0	2	1	2	1	0	1	2	3	2	1
C108	22	F	1	3	4	3	3	1	1	2	0	4	0	0	1	4	1	1	4	0	1	2	2	2	0	3	2	0	0	3	3	1	0	2	1	2	3	1	3	3	3	3	3	2	4	3	3	2	4
C109	20	F	1	3	3	1	2	1	2	0	1	2	1	1	1	3	2	1	1	1	1	1	2	1	2	1	1	1	0	1	1	1	1	1	1	2	1	1	1	1	1	2	1	1	2	2	2	2	1
C110	21	F	0	1	2	1	1	1	1	2	2	3	1	1	2	2	1	0	1	1	2	2	2	3	2	1	2	1	1	2	3	1	1	2	1	1	1	1	1	1	1	1	2	1	1	2	3	2	1
C111	22	M	1	3	2	2	2	1	0	1	1	2	1	1	1	1	2	1	1	1	0	0	0	2	0	1	0	1	0	2	0	0	0	1	1	1	1	1	1	1	1	2	1	1	1	1	2	2	2
C112	20	F	1	1	3	1	3	1	1	1	0	3	1	1	3	1	3	1	2	3	1	0	2	2	0	2	2	2	0	2	1	2	1	1	2	0	1	2	0	1	2	1	3	1	2	2	1	1	2
C113	31	F	1	2	1	1	3	2	1	0	1	1	1	1	1	0	2	1	1	2	1	0	1	1	2	0	2	2	0	1	1	1	1	1	1	1	2	1	2	2	1	1	2	0	1	2	2	1	1
C114	37	M	1	3	3	1	2	1	2	1	1	4	1	0	0	1	2	2	1	1	1	0	1	1	0	3	1	1	1	2	1	2	1	1	1	1	2	0	3	1	1	2	2	0	1	1	1	1	1
C115	20	F	2	3	3	1	3	0	0	1	1	2	0	1	3	3	2	2	1	2	1	1	1	1	0	1	1	0	1	1	1	1	0	2	1	1	1	1	1	2	1	2	1	2	2	1	1	3	3
C116	27	F	2	3	3	3	3	1	0	0	1	2	1	0	1	3	2	1	1	0	2	1	1	1	1	1	1	2	0	1	1	1	1	2	0	1	1	1	1	2	1	3	1	1	1	2	2	2	2
C117	30	F	2	0	1	1	2	0	4	1	1	2	0	1	3	0	0	3	1	4	1	0	0	2	2	2	2	0	2	2	1	1	1	2	3	2	1	0	0	0	1	2	3	2	2	2	2	2	2
C118	20	M	1	3	2	3	3	1	0	0	1	0	0	1	0	2	1	1	1	0	1	1	1	1	1	0	1	1	1	1	0	0	0	2	0	2	1	1	1	1	1	2	0	0	2	1	2	2	1
C119	20	F	1	3	1	1	1	1	0	1	0	2	1	1	0	1	2	1	1	0	1	1	0	1	1	1	1	2	1	1	0	0	2	2	0	1	1	1	1	1	1	1	1	1	2	2	3	3	1
C120	20	F	0	1	1	0	0	3	1	0	0	1	0	0	0	0	1	0	0	0	1	0	0	0	0	1	1	0	0	1	1	0	0	0	3	0	1	0	0	1	0	0	0	1	1	1	1	1	1
C121	24	F	1	3	1	0	2	1	0	0	1	1	1	1	0	2	3	0	0	0	1	1	1	1	0	2	1	0	0	2	1	0	0	1	0	1	2	1	3	1	2	1	3	1	3	3	2	1	1
C122	23	F	1	2	3	1	1	1	1	3	1	1	0	0	0	3	1	0	0	0	1	1	1	0	0	2	2	0	2	0	0	0	0	0	0	0	0	0	0	2	0	0	0	1	1	1	1	1	1
C123	19	F	3	3	1	1	1	1	1	0	0	2	2	0	1	1	2	1	0	1	0	0	1	0	2	1	1	1	2	2	1	1	2	0	1	1	0	0	1	3	1	0	1	0	1	1	2	1	1
C124	28	F	1	0	0	0	1	1	0	0	2	4	1	1	0	0	4	1	0	0	2	0	1	0	0	0	2	0	1	2	1	1	2	1	1	1	2	1	0	1	2	3	3	0	1	3	3	1	1
C125	27	F	1	2	3	1	1	2	1	1	1	3	1	1	1	2	2	1	1	1	1	1	2	2	1	0	2	1	1	1	1	0	2	1	1	1	0	0	0	2	0	2	0	0	2	2	1	1	1
C126	21	M	1	3	2	1	2	0	0	0	1	0	1	0	0	2	1	1	1	0	1	1	0	0	1	2	0	3	0	0	0	1	0	0	1	1	1	0	1	0	1	0	2	0	1	1	4	1	1
C127	25	M	1	0	0	1	2	0	0	0	3	2	2	3	1	0	4	1	1	0	2	1	0	2	1	2	2	3	0	2	3	0	2	1	1	2	2	2	1	0	3	1	3	1	1	4	1	2	1
C128	20	F	0	3	3	0	3	1	0	0	1	3	1	1	0	3	3	0	0	0	2	1	0	1	1	0	2	1	0	1	1	0	1	2	0	1	0	1	0	1	0	1	2	0	2	2	1	1	1
C129	36	F	1	3	2	1	3	1	0	1	1	1	0	1	0	2	1	0	1	0	0	2	3	1	1	1	1	1	1	0	1	1	0	2	1	2	0	0	1	3	1	3	1	1	1	1	2	3	1
C130	24	M	1	0	0	1	2	1	2	1	3	2	2	2	2	1	2	2	1	1	1	0	2	0	1	2	1	1	1	2	1	0	0	0	1	2	1	1	0	3	1	0	3	2	1	2	2	1	1
C131	22	F	1	1	2	1	2	0	1	0	2	1	2	0	0	1	2	0	1	0	2	0	0	2	0	2	0	1	0	2	1	0	1	0	2	1	2	2	1	2	1	2	1	1	1	2	1	1	1
C132	22	F	1	3	3	1	1	1	0	1	1	3	1	2	0	1	2	0	3	0	2	0	0	1	0	1	1	0	0	1	1	0	1	1	1	1	0	1	1	0	1	1	2	0	1	2	2	2	2
C133	24	F	1	2	3	1	2	1	0	3	1	2	0	0	0	1	2	2	1	0	0	1	0	2	0	2	1	2	1	1	0	0	1	0	0	0	0	2	0	0	0	1	0	0	1	1	2	1	1
C134	23	M	1	3	1	1	2	1	1	0	1	1	2	1	1	2	2	0	2	1	2	2	3	2	2	2	2	2	1	1	2	2	1	1	2	2	1	1	2	1	2	2	2	2	3	2	2	2	2
C135	25	F	1	1	3	3	4	0	0	3	3	3	3	3	1	0	3	1	1	1	2	1	2	2	2	2	2	1	1	3	3	1	0	2	1	1	2	2	3	2	3	3	3	1	1	2	3	3	2
C136	49	F	1	3	4	1	3	2	2	3	1	2	1	1	1	3	1	0	2	1	1	1	1	1	0	1	1	1	0	1	0	0	1	2	0	1	2	0	1	1	1	2	1	0	2	2	1	1	1
C137	32	M	3	2	2	1	1	1	2	3	0	0	0	0	1	2	1	2	1	1	1	0	0	1	0	0	2	1	2	0	0	0	0	0	0	1	0	0	0	3	0	3	0	0	1	1	1	2	2
C138	23	M	1	0	1	1	4	3	1	2	2	2	1	1	0	0	3	1	0	0	1	1	1	0	2	3	1	0	1	2	0	0	0	0	1	1	1	0	0	0	1	1	3	0	1	1	1	1	1
C139	42	M	0	0	3	1	1	3	0	4	1	1	0	0	0	0	0	0	1	0	0	2	1	1	0	2	1	2	2	2	1	2	1	1	1	2	1	1	2	1	1	2	1	1	2	2	3	3	3
C140	22	F	1	3	3	3	1	2	1	1	3	3	3	3	0	3	3	1	1	0	2	1	1	1	1	2	0	2	1	2	3	1	2	2	0	2	1	2	1	2	2	2	2	1	2	2	2	1	1
C141	26	F	0	1	2	1	3	0	0	1	1	3	3	2	0	2	3	0	1	0	3	1	2	2	1	1	0	1	0	2	2	0	2	1	0	2	2	2	2	2	2	2	2	1	3	4	2	1	1
C142	24	M	0	1	2	1	1	0	1	1	1	3	2	1	1	0	1	0	1	0	1	1	1	1	1	2	2	1	1	1	1	1	1	1	2	1	1	1	0	1	0	1	1	1	1	2	2	2	1
C143	19	M	3	1	1	4	1	1	3	0	2	0	3	0	1	0	3	3	0	3	1	0	1	2	1	1	2	2	2	3	2	2	0	0	3	0	1	0	0	3	3	1	3	1	2	2	1	2	1
C144	23	M	2	3	4	2	3	0	1	2	2	3	0	0	0	3	3	2	3	0	3	2	3	3	2	2	1	3	0	1	3	2	2	3	1	2	3	1	1	2	1	3	2	3	1	2	1	3	3
C145	27	F	2	3	3	2	2	2	2	3	1	2	2	2	1	2	3	2	1	1	1	2	2	2	2	0	2	1	1	1	1	1	2	2	2	1	1	2	0	2	1	2	2	2	2	2	2	2	1
C146	26	M	1	1	2	1	1	3	3	4	1	1	1	1	3	0	3	1	1	2	1	3	1	2	2	1	2	2	1	1	2	0	0	2	2	1	1	1	1	1	1	2	0	1	1	3	1	2	2
C147	42	F	1	4	1	2	2	2	1	1	1	1	0	0	0	4	2	1	2	1	2	1	1	1	1	1	2	2	2	2	3	3	2	1	0	1	1	1	0	2	1	1	1	0	3	3	3	3	3
C148	21	F	1	3	2	0	1	0	1	1	0	2	0	0	0	1	2	0	0	0	0	0	2	0	1	3	2	0	0	1	1	0	0	0	3	2	2	0	0	1	2	3	2	2	1	3	2	1	1
C149	29	M	1	4	2	1	2	0	1	4	1	3	1	2	0	1	3	1	1	0	1	2	2	1	2	1	0	2	1	2	2	0	2	2	2	1	1	1	1	2	1	2	1	1	1	3	2	1	1
C150	26	M	1	3	3	1	2	1	2	1	2	2	3	1	1	3	3	1	3	1	2	1	3	3	2	2	2	2	1	2	2	1	2	3	2	2	2	2	2	3	2	3	2	1	2	3	4	3	3
C151	31	F	1	3	4	2	3	0	0	0	0	2	1	1	0	3	2	1	3	0	1	1	1	2	1	2	1	1	0	1	1	0	1	2	0	1	1	1	0	0	1	3	1	1	2	1	4	3	3
C152	32	F	0	4	3	1	1	1	0	4	3	2	3	3	0	3	3	0	1	0	3	0	1	3	0	3	0	0	0	2	3	0	2	1	0	2	1	2	0	0	3	1	3	0	3	4	2	1	1
C153	23	F	1	1	3	3	4	0	1	3	1	1	1	1	0	0	2	0	1	0	1	1	2	3	2	3	2	2	1	1	3	0	3	2	1	1	0	3	1	0	1	2	3	2	2	2	3	2	1
C154	18	M	1	1	1	0	3	0	1	2	0	4	2	0	1	2	1	1	0	1	3	2	2	2	3	3	1	2	1	2	0	1	0	2	0	1	2	0	2	3	1	2	1	0	1	2	2	2	1
C155	32	M	1	1	0	0	1	1	3	1	3	3	3	3	3	1	3	1	0	3	2	1	1	0	2	2	2	2	1	1	2	1	2	1	2	1	1	1	1	2	2	0	2	1	1	2	3	1	1
C156	18	F	1	1	1	1	2	0	0	3	2	1	1	1	1	2	1	1	1	0	1	1	1	1	0	3	1	2	1	1	1	2	0	0	2	1	2	0	3	2	2	1	2	2	2	2	2	2	2
C157	29	F	0	2	2	1	1	1	0	3	1	3	1	1	1	3	2	0	1	1	1	0	1	1	0	1	0	1	0	1	1	0	1	2	2	1	2	2	0	1	0	2	2	1	1	1	2	1	1
C158	23	F	0	3	0	1	4	1	2	0	1	1	0	1	1	1	4	4	1	0	1	1	1	2	0	1	0	0	0	1	1	0	2	2	0	1	1	0	0	2	1	2	2	0	1	1	1	2	1
C159	18	F	1	1	1	0	3	0	1	0	3	1	2	2	0	0	2	0	2	0	1	0	1	1	0	1	1	0	0	1	1	0	0	1	0	1	1	1	1	2	2	2	2	0	1	2	2	1	1
C160	28	F	2	2	1	1	1	3	0	0	0	1	0	1	0	1	1	0	2	0	0	1	0	1	1	1	1	0	1	0	1	0	0	0	0	1	1	0	0	1	0	1	0	0	1	1	1	1	1
C161	33	F	0	1	2	1	3	2	2	2	2	1	2	3	1	2	2	1	1	1	2	3	2	3	1	1	2	3	0	3	3	2	3	3	1	1	2	2	2	0	3	1	3	2	3	3	2	3	2
C162	29	F	1	1	1	1	0	2	0	0	2	1	0	2	0	1	2	0	2	0	2	1	2	2	1	2	1	0	0	3	2	1	1	2	3	1	1	0	1	1	2	2	3	0	3	3	2	2	2
C163	28	F	3	3	2	1	3	2	1	0	2	1	2	1	2	2	2	2	2	3	2	2	2	2	3	1	3	1	1	2	2	2	1	2	2	1	1	1	1	1	1	2	2	1	1	2	4	1	3
C164	27	M	1	2	2	1	0	0	2	1	0	1	1	0	1	1	1	1	1	1	0	1	0	1	1	1	2	2	1	0	1	1	0	1	2	1	1	0	0	2	1	2	1	1	2	2	2	2	1
C165	26	F	1	3	2	1	1	1	1	1	1	1	1	0	1	1	1	1	1	1	1	0	2	1	0	0	1	1	0	0	0	0	0	0	2	1	1	0	1	1	0	3	0	0	1	1	1	1	1
C166	26	F	0	1	3	1	3	1	1	0	1	3	3	1	0	2	3	0	2	1	1	1	2	1	0	1	0	1	0	3	1	0	1	1	0	2	1	1	2	1	3	3	2	0	1	2	1	2	1
C167	55	F	1	4	0	0	0	1	0	3	0	2	0	0	0	1	0	0	1	1	1	1	1	2	2	0	2	1	1	1	0	0	2	2	1	2	0	0	1	1	0	2	0	0	1	1	1	1	1
C168	25	F	1	1	1	1	3	0	1	1	2	2	1	1	0	1	3	1	0	0	3	1	1	1	0	2	1	1	0	2	2	0	1	0	1	2	3	1	1	0	3	0	3	1	2	3	2	1	1
C169	31	M	1	3	2	2	1	0	1	3	1	1	2	1	2	3	1	1	3	2	1	1	1	0	1	0	2	2	2	3	1	1	1	1	2	2	1	1	2	3	1	1	2	1	1	2	2	1	1
C170	37	M	2	3	4	3	1	1	0	3	1	0	1	0	0	1	2	1	3	0	0	2	2	0	0	0	2	1	1	0	1	3	0	0	1	1	0	0	1	1	0	1	1	3	1	2	1	1	1
C171	23	F	0	1	3	3	4	0	1	0	3	4	2	1	0	0	3	0	2	0	2	0	0	1	2	1	1	2	0	2	2	0	2	2	0	2	2	1	0	1	2	2	3	0	1	2	1	2	1
C172	45	F	1	2	2	2	1	2	0	0	1	1	1	1	0	1	1	0	1	0	0	1	1	1	1	0	1	1	0	0	0	0	0	1	1	1	0	0	0	0	1	1	1	0	1	1	1	1	1
C173	21	M	1	3	3	3	4	0	1	3	4	4	2	4	0	3	4	1	3	0	1	3	2	3	0	2	1	1	1	2	3	2	1	1	0	2	3	3	3	2	3	2	3	1	4	4	4	3	2
C174	18	F	1	1	1	1	2	0	1	1	1	2	2	1	0	0	3	0	0	0	1	0	0	0	0	3	0	1	0	0	3	0	0	0	3	0	3	0	2	1	1	1	2	2	3	2	3	1	1
C175	20	F	0	0	1	1	1	0	0	0	0	0	1	0	0	0	0	0	0	0	1	1	1	1	1	1	1	0	0	0	1	1	0	0	1	0	1	0	1	0	1	0	2	1	1	1	1	1	1
C176	45	M	1	4	3	3	3	2	1	4	3	2	2	1	0	4	3	0	0	0	3	3	3	0	2	1	2	0	0	2	1	1	0	0	1	2	0	0	1	1	1	1	2	1	1	1	2	1	1
C177	42	M	3	3	4	3	1	0	3	4	4	4	4	3	4	1	4	4	4	4	3	1	3	3	3	2	3	3	2	2	3	3	3	2	3	2	0	3	2	3	3	3	3	3	2	3	2	4	1
C178	30	M	1	2	2	1	1	1	0	4	3	3	1	0	1	1	1	1	1	0	1	2	1	3	0	1	1	1	1	1	1	0	1	3	1	2	0	2	0	2	1	3	3	0	1	3	2	2	1
C179	39	F	0	2	2	2	1	1	2	4	1	2	1	1	4	0	1	2	1	4	2	2	1	2	2	1	2	1	1	1	1	1	2	0	2	1	0	2	0	2	0	2	1	1	1	1	2	1	2
C180	23	F	1	1	1	0	2	1	1	1	2	3	1	1	1	0	1	1	2	1	1	1	3	1	1	1	1	0	1	1	1	0	1	1	0	1	1	0	0	2	2	1	3	1	1	1	2	3	3
C181	26	F	2	1	1	3	3	0	4	4	4	4	1	4	2	1	3	1	0	0	1	3	2	2	1	1	3	2	2	1	0	0	2	3	3	2	0	1	1	2	3	0	3	3	1	3	2	1	1
C182	30	M	1	2	1	1	0	3	0	0	1	3	2	1	1	1	3	1	1	1	1	1	2	0	2	2	1	3	1	2	1	1	1	1	2	1	0	0	1	2	1	2	1	0	1	2	1	1	1
C183	24	F	0	4	2	0	1	0	0	3	0	3	1	1	1	1	3	1	0	0	0	1	0	0	0	1	2	1	1	0	0	0	1	2	0	1	1	1	1	2	0	3	1	0	1	1	1	1	1
C184	23	M	1	3	2	0	1	0	1	3	1	3	1	1	3	1	3	1	0	0	1	2	3	2	1	1	1	2	0	0	3	1	0	2	1	1	0	2	0	2	1	3	1	2	1	2	3	1	1
C185	67	F	2	4	4	3	2	1	2	4	1	2	1	0	0	2	1	0	1	0	1	1	0	2	2	1	2	2	1	0	0	0	3	2	0	1	0	1	0	2	0	3	0	0	2	2	2	2	1
C186	20	M	1	4	3	1	2	0	0	4	4	4	4	4	0	1	4	1	2	0	3	1	2	3	0	1	0	3	0	1	2	0	3	2	0	2	2	3	2	0	2	2	2	0	1	2	4	2	2
C187	74	F	1	3	2	2	2	1	1	4	2	3	2	2	0	2	2	1	1	1	1	2	2	2	1	0	2	2	0	2	1	1	1	2	1	2	1	1	2	1	1	2	1	0	3	3	3	3	3
C188	19	M	1	3	2	3	3	1	0	3	1	3	2	1	0	3	2	1	1	0	1	2	2	2	0	1	0	1	0	0	1	0	1	2	0	1	1	2	2	1	1	2	1	0	1	2	2	1	1
C189	72	F	2	2	2	3	2	1	1	4	2	4	2	2	1	3	2	1	2	1	1	2	2	2	0	0	2	2	0	2	1	1	2	2	1	2	1	2	2	1	1	2	1	0	3	3	3	4	4
C190	29	F	2	3	4	2	3	2	2	3	1	0	0	1	2	2	1	1	2	1	1	1	2	2	2	1	2	1	1	2	1	0	1	2	1	2	1	1	2	2	1	2	1	1	1	1	1	2	2
C191	29	F	0	3	3	2	3	1	1	3	3	3	1	1	0	1	2	0	2	1	2	2	1	2	2	0	1	1	0	2	2	1	1	3	0	1	2	2	2	1	2	3	2	0	2	2	2	3	3
C192	62	F	1	2	1	2	1	1	1	3	1	1	0	1	1	1	1	1	1	1	0	2	2	1	1	0	2	2	1	0	1	0	2	2	1	1	1	1	1	3	0	2	0	1	2	2	2	2	3
C193	47	F	0	3	3	2	3	1	1	3	3	3	2	1	0	3	2	0	1	0	1	2	2	2	0	1	0	3	0	0	1	0	3	2	0	2	1	1	1	1	0	3	1	1	2	2	2	1	1
C194	19	F	2	2	3	1	3	1	2	0	1	1	0	1	3	2	1	1	3	3	0	1	1	1	1	0	2	0	1	0	1	1	0	2	1	1	1	0	1	1	1	2	1	1	2	1	1	2	2
C195	24	F	1	1	0	0	1	0	0	0	2	4	4	3	3	1	4	0	0	1	0	0	1	0	0	2	1	3	0	3	0	1	0	0	1	2	0	1	2	0	3	0	3	1	1	4	2	1	1
C196	19	M	0	2	1	1	3	0	0	4	1	3	3	0	0	2	3	1	1	0	3	3	3	3	0	2	0	2	0	1	2	2	2	0	0	1	1	3	3	1	0	2	1	0	1	2	2	1	1
C197	18	F	1	4	3	2	3	1	2	0	2	3	3	2	0	4	3	1	3	0	1	0	2	2	1	3	0	3	3	2	2	3	2	1	2	2	2	2	1	3	3	1	2	2	2	3	3	2	2
C198	28	F	2	1	2	3	0	4	1	4	0	2	1	0	3	1	1	2	3	3	0	2	1	1	1	1	2	0	2	0	0	1	0	1	1	2	0	1	0	3	1	2	0	1	2	1	1	3	1
C199	66	M	2	4	2	4	3	1	2	4	3	3	1	1	0	3	2	1	3	0	1	3	1	2	2	1	0	1	1	1	3	3	2	2	0	2	0	1	0	0	1	3	1	0	2	2	1	3	1
C200	49	F	1	2	2	2	1	1	0	4	1	2	2	1	0	3	1	0	2	0	1	2	2	3	0	1	2	2	0	1	3	1	2	2	1	2	1	2	1	1	2	2	1	1	3	3	4	4	4
C201	21	F	1	2	0	0	3	1	1	0	1	2	1	1	1	1	2	1	0	0	1	1	2	0	0	1	1	1	1	2	1	0	1	2	1	1	1	1	0	1	1	2	1	0	2	2	2	1	1
C202	32	F	1	0	1	2	2	1	0	4	1	3	1	0	0	1	1	0	2	0	1	2	1	3	0	2	2	1	0	1	1	1	1	2	0	1	0	0	0	0	0	2	0	0	2	2	3	3	3
C203	37	F	1	3	2	1	2	1	1	1	1	1	0	1	2	1	1	1	1	1	1	1	0	1	1	0	2	1	0	1	1	0	2	1	0	1	1	0	0	0	1	3	2	1	1	1	1	1	1
C204	33	F	1	2	2	1	4	1	0	3	3	3	3	3	1	2	3	1	2	1	2	2	2	3	2	0	2	3	1	3	3	1	3	2	1	2	3	3	2	0	2	1	3	1	3	4	3	2	3
C205	20	F	3	2	2	1	3	1	0	1	1	1	1	0	1	3	1	1	0	1	0	0	1	1	1	1	1	2	2	1	0	0	1	1	0	2	1	1	0	1	1	2	0	0	1	1	2	1	2
C206	72	F	0	2	3	3	4	0	0	4	0	4	0	2	0	1	0	0	0	0	2	0	1	2	0	0	0	2	0	0	2	0	3	2	1	2	0	1	1	1	1	3	1	0	2	3	3	3	2
C207	34	F	3	4	4	4	1	2	3	4	3	4	3	1	4	3	2	3	1	3	1	3	3	2	3	2	3	1	2	2	2	3	1	2	3	2	0	2	0	3	1	3	1	1	3	4	2	4	2
C208	20	F	1	3	2	1	2	3	1	3	1	3	1	0	0	1	2	1	1	2	1	1	1	1	2	1	2	1	1	0	1	1	0	2	0	1	1	0	1	3	0	2	1	0	1	1	2	2	1
C209	37	F	1	3	3	1	3	1	0	3	0	4	0	1	0	1	3	0	0	0	0	2	1	2	1	1	1	1	0	1	1	0	2	2	1	1	0	1	0	2	1	2	0	0	2	2	2	2	2
C210	45	F	2	2	3	3	1	1	2	4	1	1	0	0	2	2	0	2	0	1	0	3	3	0	0	3	3	0	0	0	0	3	0	0	3	0	0	0	0	3	3	3	3	3	2	1	1	3	2
C211	35	F	1	1	2	1	2	1	1	2	1	3	2	1	1	1	2	0	0	0	0	1	1	1	1	1	1	2	0	1	1	0	3	3	1	1	1	1	1	3	0	2	1	0	1	1	2	1	1
C212	52	F	0	1	1	1	1	1	0	3	3	3	3	3	0	0	3	0	1	0	1	1	1	2	0	1	1	1	0	1	2	0	2	1	0	2	1	2	1	2	1	2	2	0	1	3	3	1	1
C213	19	F	0	1	2	3	1	0	1	2	2	1	3	2	2	2	3	1	1	2	1	2	1	1	0	3	1	2	0	2	2	1	0	2	1	1	0	0	1	2	0	3	3	2	2	3	2	2	2
C214	57	F	0	1	2	0	0	3	1	1	0	3	1	0	1	0	1	1	1	3	0	0	0	1	1	0	2	1	1	1	1	2	0	1	2	1	0	1	1	0	2	1	1	2	1	1	1	1	2
C215	22	F	1	1	1	0	2	2	0	0	1	1	1	1	1	1	2	1	1	1	1	1	2	0	0	1	1	1	1	0	0	1	1	1	1	1	1	1	1	2	0	1	1	0	1	1	1	1	1
C216	50	F	1	1	2	3	3	1	1	3	2	3	2	1	1	1	2	2	2	1	1	2	1	1	0	0	0	2	0	1	1	0	2	3	0	3	1	1	0	1	1	2	1	0	1	1	2	4	1
C217	35	M	2	4	1	1	2	2	3	2	3	4	4	3	1	4	3	0	0	2	3	2	3	1	2	2	2	1	1	2	3	3	1	1	3	1	1	2	0	3	2	1	3	2	1	2	3	1	1
C218	56	F	1	0	2	1	1	1	1	0	1	3	1	1	3	1	2	1	1	3	1	1	2	1	0	1	3	1	1	1	1	0	1	1	2	1	2	1	1	2	1	0	1	2	2	2	2	2	2
C219	21	F	0	1	3	0	1	0	1	1	2	3	0	1	0	1	1	1	2	0	1	1	3	2	0	2	1	2	1	3	2	2	0	2	0	2	1	1	0	3	1	3	2	0	2	2	2	2	2
C220	18	F	0	3	4	1	1	0	1	4	1	3	1	1	0	3	1	1	2	1	2	1	1	3	1	3	1	0	1	1	3	1	1	3	0	2	2	0	3	0	3	3	2	2	4	4	4	4	4
C221	24	F	3	4	1	1	3	1	3	0	1	0	0	0	4	0	0	3	0	3	1	1	2	2	2	2	2	3	1	1	1	3	1	2	2	2	0	1	0	3	1	1	2	1	1	1	2	1	1
C222	51	F	0	1	2	4	0	1	0	4	1	2	0	0	1	0	0	0	1	2	1	3	0	2	0	2	0	1	0	0	2	0	1	1	0	1	0	0	0	1	1	2	1	0	1	1	1	2	1
C223	20	M	1	1	1	0	0	1	0	1	0	1	1	1	3	0	1	1	0	1	0	0	0	0	0	0	1	0	0	0	0	0	0	0	0	0	0	0	0	2	0	0	0	0	1	1	1	1	1
C224	25	F	1	3	3	2	3	0	3	3	3	3	1	3	1	2	3	1	3	1	2	2	2	2	2	3	2	1	1	2	2	1	2	2	2	1	2	2	1	0	2	2	2	1	3	3	2	3	3
C225	41	F	3	4	3	3	0	0	1	4	3	1	0	0	1	2	1	1	1	1	0	2	1	2	0	0	1	0	1	0	0	1	0	0	0	0	2	0	1	0	0	2	0	0	1	2	2	1	1
C226	23	M	2	2	3	3	2	1	1	3	3	1	1	1	0	2	1	0	2	0	0	2	1	1	0	1	1	0	1	2	2	0	1	2	0	1	1	0	0	1	1	2	2	0	2	1	2	1	1
C227	20	F	1	2	3	0	2	0	2	3	0	4	4	1	0	2	4	1	0	0	2	2	1	2	2	3	2	3	2	1	2	1	2	1	1	2	1	2	3	1	2	0	3	1	2	4	3	2	2
C228	56	F	1	1	2	1	2	1	1	2	1	2	1	1	2	0	2	0	1	1	1	1	0	1	1	0	3	2	1	1	1	2	1	1	1	1	1	1	1	1	1	0	1	0	1	2	2	1	1
C229	27	F	0	3	3	3	3	1	1	4	3	3	1	2	1	1	2	1	2	0	1	2	2	2	2	1	2	2	2	2	1	1	2	2	1	2	1	2	1	2	1	2	1	1	2	2	2	2	2
C230	28	F	3	1	2	2	1	0	0	1	1	2	2	1	1	1	1	1	0	0	1	2	3	3	2	2	2	2	2	3	0	2	2	2	1	2	1	2	0	3	1	2	1	1	2	2	2	2	1
C231	35	F	1	3	3	1	3	2	1	3	1	4	3	1	1	0	3	1	0	1	1	2	2	0	1	0	2	1	1	2	2	0	1	0	2	1	1	0	2	2	2	1	2	2	1	3	3	1	1
C232	30	F	2	1	2	0	0	2	0	3	1	3	0	0	3	1	2	1	2	3	1	0	2	0	3	1	2	0	2	0	0	2	0	1	1	0	2	0	1	2	1	3	1	2	1	1	1	2	1
C233	61	F	1	0	3	1	3	1	1	0	2	3	1	1	1	0	2	1	1	0	1	0	1	2	0	1	2	0	0	1	1	0	1	2	0	2	0	2	1	0	2	3	2	0	2	2	2	2	3
C234	30	F	0	1	1	3	1	0	1	4	1	3	3	3	1	0	3	0	1	1	1	3	2	2	1	2	2	3	0	3	2	1	3	2	1	3	0	2	3	2	1	2	2	2	3	3	3	3	2
C235	29	F	2	1	2	0	0	1	2	2	1	2	0	0	3	1	1	2	1	2	0	0	1	1	2	0	2	0	1	0	0	2	0	0	1	1	1	0	1	2	1	3	0	1	2	1	1	2	1
C236	29	F	0	2	3	4	1	1	2	4	0	0	0	0	0	0	0	0	1	0	1	3	1	0	0	1	1	0	0	1	0	0	0	2	0	0	0	0	0	0	1	2	1	0	2	1	1	3	1
C237	18	M	0	0	1	1	2	0	1	1	0	2	1	1	0	0	1	0	0	0	1	0	0	0	0	1	1	2	0	1	0	0	0	0	3	2	1	1	0	1	0	2	1	1	1	2	1	1	1
C238	21	F	1	2	2	1	2	3	2	0	2	4	2	2	3	2	1	1	1	2	1	1	1	1	2	1	2	2	1	1	1	1	2	1	2	1	2	1	0	2	0	1	0	1	2	2	2	1	1
C239	24	F	2	2	3	1	4	1	2	0	1	1	1	1	1	1	1	1	2	2	0	0	2	1	1	1	1	1	1	1	0	0	0	1	2	1	1	1	2	1	1	1	1	0	1	1	1	1	1
C240	25	F	2	3	1	1	3	2	0	1	4	3	3	4	1	0	3	4	0	1	1	1	1	1	1	2	2	1	2	3	1	1	0	0	0	2	3	1	1	2	2	1	3	1	1	4	2	1	1
C241	22	F	1	3	3	0	1	1	1	1	1	0	1	0	3	3	1	1	1	3	2	2	1	1	2	2	2	1	2	2	2	1	0	1	2	2	0	2	0	3	1	1	2	1	1	3	1	1	1
C242	55	F	1	1	2	1	0	3	1	2	0	1	0	0	2	0	1	1	1	2	1	2	2	1	2	1	1	1	1	0	0	1	1	1	1	1	0	0	0	2	1	1	1	0	1	1	1	1	1
C243	33	F	2	1	1	1	2	3	2	2	1	0	0	0	3	0	1	2	1	3	1	1	1	0	2	0	2	2	2	0	0	1	0	0	1	2	1	0	1	3	0	1	1	1	1	1	1	1	1
C244	35	M	3	2	1	1	1	4	2	0	1	0	0	0	4	1	0	2	0	3	0	1	1	1	2	0	2	2	3	1	0	0	1	2	2	1	1	1	0	3	0	1	0	0	1	1	1	1	1
C245	25	F	1	2	1	1	1	2	1	2	1	2	0	0	1	1	1	1	1	1	1	1	3	2	2	0	1	1	1	1	2	1	2	2	1	1	0	1	1	2	2	2	1	1	2	3	3	2	2
C246	25	F	1	0	1	1	2	1	1	1	1	3	3	2	3	2	2	1	1	3	2	1	2	1	1	1	0	0	0	0	3	2	2	0	1	0	1	3	1	0	2	2	3	1	2	2	2	2	2
C247	27	M	3	3	0	0	0	3	1	0	1	0	1	1	3	0	3	3	1	3	0	0	0	0	2	1	2	1	3	2	0	2	1	1	2	1	0	0	0	2	1	1	2	0	1	1	1	1	1
C248	22	F	1	1	1	0	2	4	0	0	0	0	0	0	1	1	0	0	1	1	3	3	2	2	2	2	1	3	2	2	3	3	2	3	3	1	3	3	2	3	2	3	2	2	1	1	1	1	1
C249	19	F	0	0	0	0	2	1	2	0	0	2	2	1	0	1	3	0	2	0	1	0	1	2	1	2	0	0	0	2	1	0	2	1	0	2	1	1	1	0	1	1	2	1	2	3	3	2	2
C250	38	F	1	4	2	1	2	1	0	3	1	1	0	1	0	1	2	0	2	0	0	1	0	2	0	0	1	0	0	1	1	0	2	2	0	2	0	0	1	0	0	3	1	1	3	2	2	1	1
C251	18	F	0	1	1	1	2	0	0	0	2	4	3	3	0	0	4	0	0	0	3	0	0	0	0	3	0	2	0	2	2	0	1	1	1	0	2	1	1	1	2	0	2	0	1	2	2	2	1
C252	19	F	0	1	1	0	3	0	0	0	0	3	0	0	1	1	1	0	1	0	3	0	0	0	0	1	0	0	0	0	0	0	0	0	0	2	3	0	0	0	0	0	0	1	1	1	1	1	1
C253	57	F	0	1	1	1	2	1	0	0	2	0	1	2	0	0	0	1	3	0	3	0	0	3	2	1	2	3	0	2	1	3	1	1	3	0	2	3	3	2	2	3	0	0	2	1	4	2	2
C254	32	F	1	3	1	2	1	1	1	3	3	3	3	3	2	1	3	1	1	2	2	2	3	2	1	2	2	2	2	2	2	1	3	1	1	2	1	1	0	1	2	1	2	1	2	1	2	1	2
C255	23	M	0	0	0	0	1	1	1	2	0	0	1	1	0	0	0	0	0	0	1	2	3	1	0	1	1	1	0	2	1	1	0	1	1	1	1	1	2	0	1	1	2	1	1	1	1	1	1
C256	41	F	1	2	2	0	2	3	1	1	1	1	1	1	0	1	2	0	1	0	1	0	1	1	2	2	0	0	0	2	1	0	1	1	0	1	1	0	2	1	2	2	2	0	1	1	1	2	2
C257	29	M	1	0	1	1	2	0	1	1	1	0	3	2	1	1	1	1	1	0	2	2	0	1	1	1	1	1	1	1	1	0	0	0	0	1	2	0	2	0	2	0	1	0	1	2	2	2	3
C258	23	M	1	3	3	2	4	0	1	4	3	3	4	3	1	3	3	1	3	1	3	2	2	1	3	2	1	2	0	3	3	2	2	3	0	2	1	0	3	1	3	1	3	2	2	3	3	3	2
C259	20	F	1	2	2	0	3	0	0	4	2	3	0	1	1	1	1	0	1	0	1	2	0	2	1	1	1	1	0	2	1	1	1	2	1	1	1	1	1	0	0	1	2	0	2	2	1	2	2
C260	34	M	1	1	2	0	2	1	1	1	1	1	0	0	1	0	0	1	1	1	0	0	1	1	1	0	1	0	1	1	1	0	0	0	1	0	1	1	1	2	0	1	0	0	3	1	2	1	1
C261	26	F	2	3	3	2	2	3	0	1	1	2	1	1	1	1	3	1	2	0	0	1	1	3	0	0	2	1	1	2	0	0	2	2	1	1	1	1	0	1	0	2	1	0	1	1	4	2	2
C262	21	F	0	3	2	1	2	0	1	1	2	4	3	2	0	0	3	1	1	0	2	0	0	1	0	1	1	2	1	3	1	0	2	2	0	2	1	2	1	1	2	2	3	1	1	3	3	1	1
C263	20	F	1	2	1	1	3	3	1	2	4	4	4	2	1	1	4	0	0	0	2	1	2	1	0	1	2	0	1	3	1	0	1	0	1	2	1	0	2	0	3	0	3	0	1	2	2	1	1
C264	56	M	1	2	1	1	1	1	0	2	0	2	0	0	1	0	1	0	1	1	0	1	1	1	2	1	3	1	2	0	0	0	0	0	1	2	0	0	0	2	1	3	0	0	1	2	1	1	1
C265	28	F	1	2	2	2	2	1	1	1	2	4	2	2	1	3	2	1	1	2	3	1	2	2	2	2	2	2	1	0	2	0	1	2	1	2	0	0	1	3	1	1	2	1	3	2	1	2	2
C266	34	M	2	3	1	0	1	1	0	0	0	2	0	0	3	3	2	1	0	4	2	0	2	1	1	0	0	2	0	0	0	2	3	1	0	0	0	0	1	3	0	3	0	0	1	2	1	2	1
C267	62	F	3	2	1	0	0	1	2	0	0	1	1	1	1	1	0	1	2	2	0	0	1	1	1	0	1	1	1	1	0	0	2	2	2	2	1	1	0	3	0	1	0	0	2	1	1	2	3
C268	36	F	1	2	2	0	1	1	0	1	2	2	3	1	3	2	4	1	1	2	0	1	0	2	1	1	2	2	1	1	1	1	2	2	1	2	1	2	2	2	1	1	1	1	1	2	3	3	1
C269	24	F	1	2	2	1	3	0	0	0	2	3	1	1	0	0	1	0	3	0	2	1	2	3	0	3	0	1	0	2	2	2	1	2	0	2	2	1	1	1	3	0	3	2	2	3	2	2	2
C270	42	M	1	2	1	1	1	2	2	2	1	3	2	1	2	2	2	1	1	1	1	2	3	3	2	1	3	2	1	2	2	2	2	2	1	2	1	2	1	1	2	1	2	2	1	3	3	2	2
C271	19	M	3	1	2	1	2	3	1	0	0	2	0	2	4	1	1	2	2	4	1	1	3	1	2	1	3	2	2	2	0	1	1	1	1	2	0	2	0	3	0	2	1	1	2	2	3	2	2
C272	21	M	1	2	2	1	2	1	0	0	2	1	1	0	2	1	3	0	1	1	2	1	1	1	2	1	1	2	2	2	2	1	1	1	1	0	2	2	1	2	2	1	2	3	3	2	3	2	2
C273	20	F	1	2	2	0	2	1	1	3	2	4	1	2	0	2	3	1	1	0	1	2	0	3	1	2	3	1	1	2	3	0	0	1	1	2	3	2	1	0	1	3	3	1	1	3	4	1	1
C274	20	F	1	3	3	1	3	1	2	1	2	3	3	3	1	2	1	1	1	1	1	2	1	1	0	3	1	1	1	2	1	0	0	1	2	2	2	2	2	0	2	2	1	1	3	3	2	2	1
C275	25	M	4	4	2	3	1	3	2	3	3	4	0	2	3	3	3	4	2	3	0	2	2	1	3	0	3	2	3	1	1	0	3	2	2	2	1	0	0	3	1	2	2	1	1	2	3	1	1
C276	34	F	1	2	1	2	3	1	0	1	3	3	2	1	1	2	2	0	2	1	1	2	2	2	0	1	2	2	0	2	1	1	3	3	0	3	1	2	1	2	1	3	1	0	2	1	1	2	1
C277	24	M	1	2	3	1	2	1	1	1	2	3	1	1	1	3	3	1	1	1	2	0	1	2	1	0	1	1	1	1	2	1	1	1	1	2	1	1	2	0	1	1	1	1	2	2	3	2	2
C278	23	F	2	3	3	1	2	3	2	1	1	3	1	1	1	1	1	0	1	1	1	1	2	1	0	1	1	1	1	1	1	0	2	0	2	1	1	1	1	2	1	1	1	0	2	2	2	1	1
C279	31	F	0	4	2	1	3	0	0	3	2	2	2	1	2	4	2	0	0	2	1	1	1	1	2	2	2	0	0	0	1	1	2	1	2	0	1	2	2	0	2	2	1	0	2	2	2	1	1
C280	21	F	1	3	2	1	1	0	1	0	3	1	1	1	1	1	3	1	1	1	1	0	1	1	1	2	1	1	1	2	3	1	1	1	0	2	0	1	0	2	1	2	2	1	2	2	1	2	2
C281	43	F	0	1	3	1	1	2	1	0	0	1	0	1	0	0	1	0	1	0	1	1	1	1	0	0	1	2	0	0	1	0	1	1	0	2	1	1	0	2	0	1	0	0	1	1	1	1	1
C282	46	F	1	4	4	1	3	1	0	3	1	0	1	1	0	2	1	0	1	0	1	2	3	2	1	1	1	2	0	3	1	0	2	2	0	2	0	1	0	0	1	1	2	0	1	1	2	1	1
C283	30	F	2	3	2	1	1	2	1	4	3	3	2	2	2	1	2	1	1	1	1	2	1	2	2	1	2	2	1	2	2	0	2	2	0	2	0	1	2	2	1	2	2	0	2	2	2	2	1
C284	21	M	1	2	1	1	2	2	1	1	3	3	1	3	1	2	3	1	1	1	1	1	1	1	2	1	2	0	0	2	1	2	1	1	0	1	2	1	1	1	2	2	1	0	1	2	3	2	1
C285	28	M	0	3	2	1	2	1	0	3	2	3	3	2	0	2	3	0	1	0	1	3	2	3	2	0	2	2	0	1	1	0	2	2	0	2	0	0	0	2	0	3	1	0	2	3	2	2	2
C286	34	F	4	3	2	2	3	1	1	2	3	3	1	1	1	3	2	0	2	1	2	2	2	2	0	1	0	1	0	1	1	0	1	2	0	2	1	2	2	1	1	2	1	0	1	1	1	1	1
C287	48	F	1	0	2	1	0	0	1	3	0	4	0	0	3	0	2	0	1	0	0	2	2	3	1	0	2	1	0	1	1	0	1	0	2	1	0	1	0	0	0	0	1	1	1	1	1	1	1
C288	21	F	2	4	3	1	3	0	1	1	0	1	2	3	2	3	2	2	1	1	1	0	1	1	2	2	2	0	2	1	0	3	1	1	0	1	1	0	0	2	1	2	1	2	2	1	1	2	1
C289	25	F	3	2	1	1	2	1	1	2	0	0	0	1	1	0	2	1	0	0	1	1	3	1	1	1	1	2	0	1	1	1	2	2	2	1	1	2	1	3	0	0	0	1	1	1	2	1	1
C290	33	M	0	3	3	3	1	1	0	4	1	3	2	1	1	2	3	0	3	1	2	2	2	1	1	0	1	3	1	1	0	1	1	1	0	0	1	1	0	2	0	1	1	0	1	2	2	2	1
C291	28	F	1	2	3	0	2	0	0	0	1	0	1	1	0	1	2	0	0	0	1	0	0	0	0	2	2	0	0	1	2	0	1	0	1	1	2	0	1	1	2	0	3	2	1	1	1	1	1
C292	31	F	1	1	2	2	2	1	1	3	3	2	1	2	2	1	1	1	2	1	0	2	2	1	2	1	1	0	0	0	0	0	1	1	0	0	1	1	0	2	1	2	1	0	2	2	2	2	1
C293	36	F	1	2	1	1	0	1	0	4	1	0	0	0	1	0	0	1	1	2	0	2	2	1	1	0	2	2	1	0	0	1	1	1	2	1	1	0	1	0	1	1	0	2	3	3	3	3	3
C294	39	F	1	3	3	1	1	1	1	3	1	3	1	1	1	1	2	0	0	0	0	2	2	1	2	1	2	3	1	1	2	0	2	2	1	1	0	2	0	2	0	2	1	0	1	2	2	1	1
C295	21	F	1	2	3	1	3	1	2	3	0	1	1	0	0	3	2	1	1	1	1	2	2	2	1	0	2	1	1	1	1	1	1	1	1	2	1	0	0	0	1	2	2	0	2	1	3	2	2
C296	33	F	0	3	1	1	3	1	0	1	3	3	1	1	0	1	3	0	1	0	2	1	1	2	0	2	0	0	0	1	1	0	1	1	0	1	1	1	1	0	2	2	2	0	2	2	2	2	2
C297	33	F	1	4	4	3	3	1	0	2	1	1	0	0	0	3	0	3	3	0	0	1	1	2	2	1	2	0	1	0	0	1	0	2	0	1	0	0	0	0	0	3	1	1	2	1	1	2	2
C298	20	F	2	3	1	3	3	1	1	4	2	1	1	3	1	2	3	3	1	1	2	3	2	2	2	2	2	2	2	2	2	2	3	2	1	3	1	1	2	2	2	2	0	3	3	2	2	1	1
C299	49	F	1	1	2	3	2	1	1	4	1	1	1	1	1	1	1	1	2	1	2	2	1	2	0	1	2	3	0	1	1	0	3	2	2	2	2	0	1	2	1	2	2	0	2	2	3	3	3
C300	28	F	1	3	1	0	0	2	3	0	0	0	0	1	1	0	0	0	0	0	1	0	2	0	2	1	1	0	0	2	1	1	0	0	2	0	0	0	0	0	3	0	3	1	1	1	1	1	1
C301	20	F	2	4	4	2	2	2	1	4	2	3	3	2	2	3	2	3	2	2	1	2	2	2	2	3	1	2	2	1	2	2	2	3	1	1	1	2	1	2	1	2	1	2	3	3	3	4	4
C302	38	M	1	1	1	1	1	0	0	4	1	2	2	1	3	1	2	1	1	1	2	3	2	1	1	2	3	2	0	2	2	2	2	1	0	2	1	2	1	1	1	2	2	2	3	2	3	1	1
C303	26	F	2	1	3	1	4	3	1	2	4	2	4	4	3	2	4	3	4	3	3	3	1	2	1	0	2	3	1	3	3	0	1	3	2	2	2	3	1	2	2	1	3	3	3	4	3	2	2
C304	34	F	0	2	2	1	2	0	0	1	1	2	1	1	1	2	1	0	1	1	0	2	2	2	1	1	2	2	0	1	1	1	1	2	0	2	1	1	1	2	1	3	1	0	2	2	2	2	2
C305	19	M	1	2	1	1	0	3	0	1	1	1	0	1	1	1	0	1	3	1	2	1	1	2	2	2	2	0	0	1	1	1	1	2	0	2	2	0	1	2	2	2	1	0	1	1	1	2	3
C306	18	M	0	1	1	1	2	1	1	1	1	0	1	1	3	1	2	1	1	2	1	1	1	2	2	0	1	1	0	1	1	0	2	2	2	1	1	1	0	2	1	2	0	1	1	1	1	1	1
C307	23	F	1	3	1	2	1	2	1	1	2	3	1	2	1	1	2	1	2	0	1	2	3	2	2	1	1	0	0	2	2	0	1	2	0	3	1	1	1	3	1	2	2	0	2	2	1	1	1
C308	30	F	1	4	2	1	1	1	0	0	0	1	0	0	0	0	1	0	0	0	0	1	0	1	2	0	2	0	1	0	0	0	0	0	1	1	0	0	0	2	0	2	0	0	1	1	1	1	1
C309	38	M	1	1	2	1	3	1	1	1	1	1	1	1	1	3	3	1	1	1	3	1	1	2	1	2	2	2	2	2	3	3	2	2	2	1	2	2	1	2	2	1	2	2	2	2	2	2	2
C310	24	F	0	2	3	1	1	1	1	1	1	1	1	1	1	2	3	1	1	1	1	1	1	1	1	1	2	0	1	1	1	1	0	1	1	1	1	1	1	2	1	2	1	1	1	1	1	1	1
C311	60	F	2	1	1	1	2	1	1	1	1	2	2	2	0	1	2	1	1	0	1	1	1	2	1	0	2	1	2	1	0	0	1	1	1	2	1	1	1	1	1	2	1	1	1	2	3	3	3
C312	43	F	1	3	3	1	1	3	0	4	1	1	1	2	3	1	1	1	1	2	2	2	2	2	0	0	2	2	0	2	1	1	2	2	1	2	1	3	2	1	2	1	2	2	2	2	2	2	1
C313	21	F	1	3	3	2	4	0	0	1	1	4	3	2	1	2	4	0	2	0	2	2	2	2	2	1	2	1	1	2	2	1	2	2	0	2	2	1	0	1	1	3	2	1	2	3	2	3	2
C314	60	F	1	2	2	1	0	2	2	1	1	1	0	0	2	1	0	0	1	1	0	1	2	2	1	1	1	0	1	0	1	1	1	2	1	1	1	1	0	2	0	2	1	0	2	1	2	3	3
C315	40	F	1	3	2	2	1	3	2	4	1	1	0	0	2	3	2	2	0	1	0	2	2	1	1	0	2	0	2	0	0	0	1	1	2	1	0	0	0	1	1	3	1	1	1	1	2	1	1
C316	52	F	1	2	3	3	1	1	0	3	2	1	0	0	0	2	0	0	2	0	0	2	2	2	0	0	2	1	0	0	1	0	0	2	0	1	0	1	0	1	0	3	0	0	2	1	3	4	3
C317	43	F	1	1	3	2	2	1	0	1	1	3	1	2	0	0	1	0	1	0	1	1	1	3	1	0	1	1	0	2	2	0	2	2	2	1	2	2	2	0	1	2	1	1	2	1	3	4	2
C318	62	M	1	3	3	3	2	2	1	3	1	3	3	1	1	1	0	1	1	1	1	2	2	2	1	2	2	1	1	1	1	0	2	2	1	2	0	1	1	3	0	2	1	1	2	2	2	2	2
C319	39	F	0	1	1	2	1	1	0	1	1	2	0	0	0	1	1	0	2	1	1	1	1	1	1	0	2	1	0	1	1	1	1	1	0	1	1	1	1	2	1	1	0	1	2	2	2	2	1
C320	26	F	0	4	3	1	3	0	0	3	1	3	1	1	3	3	1	0	1	1	1	2	2	2	0	2	2	1	1	1	1	1	1	2	1	2	1	2	0	2	1	3	1	1	2	1	2	4	3
C321	53	F	2	1	2	3	1	3	2	4	1	3	1	1	2	1	1	1	1	2	1	1	2	2	2	1	2	1	2	1	1	1	0	0	1	1	1	1	0	2	1	2	1	1	1	1	1	1	1
C322	21	F	1	2	1	1	1	1	1	1	2	2	1	1	1	1	2	0	1	1	1	1	2	2	1	1	1	1	1	2	1	1	1	1	2	1	1	2	1	1	1	2	1	1	2	3	2	1	2
C323	31	F	1	2	3	2	1	1	0	2	3	3	1	3	0	0	1	0	1	0	2	2	2	2	0	0	2	2	1	2	1	0	2	2	0	2	1	1	0	2	2	2	1	2	3	3	2	2	1
C324	25	F	1	4	4	4	4	1	3	3	2	3	3	3	3	4	3	0	2	2	2	3	3	2	3	2	2	3	0	2	3	0	0	2	0	3	0	3	2	0	2	0	1	0	2	3	1	1	1
C325	37	F	1	1	3	0	1	0	0	0	1	0	1	1	0	1	1	0	1	0	1	3	2	1	2	1	3	1	3	3	1	1	2	1	0	3	0	0	3	1	1	2	1	3	2	1	2	1	3
C326	51	F	1	2	2	1	2	1	0	3	1	0	0	0	0	1	0	1	1	1	0	2	2	1	2	0	3	2	1	2	0	0	1	1	2	2	0	0	0	2	1	1	2	3	2	2	2	2	2
C327	66	F	0	2	3	2	3	1	0	4	1	1	3	1	0	1	2	1	1	0	1	3	1	2	0	0	1	1	0	0	2	0	0	3	3	0	3	0	3	0	3	3	1	0	3	4	3	4	3
C328	53	F	2	3	3	1	4	0	0	4	4	2	1	3	0	3	1	1	0	0	1	3	1	1	2	3	0	1	2	1	1	0	2	3	3	2	1	1	1	3	1	2	1	2	3	3	4	1	1
C329	50	F	1	3	3	2	3	1	0	2	2	3	3	2	1	2	3	0	2	0	2	2	1	3	0	1	1	2	0	2	2	0	2	2	0	2	1	2	1	1	1	3	2	1	3	3	3	3	3
C330	37	F	0	2	2	1	2	1	0	2	1	1	0	1	2	2	2	1	1	3	1	1	0	1	0	1	1	1	0	1	1	0	1	2	1	1	1	1	0	1	2	2	2	2	2	1	1	2	1
C331	23	F	1	4	3	1	1	1	1	3	1	2	1	1	0	2	1	1	1	1	0	1	1	1	1	1	1	0	1	0	0	0	0	0	2	2	1	0	0	2	0	1	0	1	2	2	1	1	1
C332	28	F	0	1	3	1	3	1	0	3	1	0	1	0	0	1	2	1	2	2	1	2	1	1	0	1	0	2	0	0	1	0	0	2	2	1	1	0	1	0	1	1	2	1	2	2	1	2	3
C333	44	M	1	3	3	1	1	1	0	4	2	2	2	1	1	1	1	0	0	1	1	1	2	2	0	0	2	1	1	1	1	0	1	2	1	2	1	1	1	2	1	1	1	0	1	1	1	1	1
C334	29	F	1	1	2	0	3	1	0	1	0	2	1	0	2	0	2	0	1	2	1	0	0	2	1	1	3	2	1	1	1	0	1	1	1	2	0	1	1	1	2	0	2	0	1	2	2	1	2
C335	29	F	2	2	1	1	1	2	2	2	1	1	1	1	1	1	2	1	1	2	0	0	1	2	1	1	1	1	1	1	1	0	1	1	2	1	1	1	0	3	1	1	0	1	1	2	2	1	1
C336	28	M	1	3	1	1	1	1	1	1	1	1	3	2	3	1	3	1	1	3	2	1	1	2	2	1	2	2	1	2	2	0	2	2	2	1	1	1	1	3	1	1	2	2	2	3	2	2	3
C337	37	M	1	2	2	1	1	1	0	1	1	2	1	1	2	2	2	1	1	1	2	2	2	1	1	0	3	2	2	2	1	0	1	0	1	2	0	1	1	3	0	2	1	1	1	2	2	1	1
C338	38	M	2	3	2	3	1	3	2	3	1	3	3	2	3	3	2	2	3	3	1	2	2	3	2	1	3	3	2	2	2	2	2	2	2	2	0	2	0	1	1	3	1	3	2	2	3	3	2
C339	25	M	1	2	3	1	4	0	1	1	3	3	0	0	1	1	3	0	1	1	1	1	2	1	2	2	2	2	0	2	1	1	1	0	1	1	1	1	1	0	2	2	1	1	1	1	2	1	1
C340	39	M	3	3	4	1	2	1	0	3	0	1	0	0	0	0	1	1	1	1	0	1	1	2	0	0	1	1	1	0	0	0	0	1	1	1	0	1	1	3	0	2	1	1	1	1	1	2	1
C341	27	M	1	1	3	1	1	0	0	3	3	3	1	0	0	0	3	0	0	0	0	2	0	0	1	2	1	1	0	1	2	1	1	1	1	1	2	0	2	1	2	1	3	2	1	2	2	1	1
C342	24	M	1	2	1	0	1	1	1	0	1	1	2	1	1	1	2	1	0	1	1	0	1	1	1	1	2	0	1	1	2	1	0	1	0	1	0	1	1	1	0	2	1	0	1	1	2	1	2
C343	27	M	2	4	3	2	2	3	2	1	1	4	0	1	4	4	2	3	2	4	1	2	3	3	3	1	1	2	2	0	1	3	3	2	1	2	0	0	1	2	0	3	0	2	2	2	1	4	2
C344	24	M	1	3	4	4	1	1	0	3	2	3	3	1	2	4	2	0	1	1	1	1	1	2	3	3	1	0	3	3	2	2	2	2	1	1	2	2	2	0	3	1	3	2	2	2	2	1	1
C345	57	M	0	1	2	1	3	1	1	4	3	3	3	3	1	1	3	0	1	0	1	3	2	3	2	0	2	1	0	1	2	0	2	3	0	2	1	1	3	0	2	3	1	0	2	3	3	4	3
C346	22	M	3	1	2	2	3	3	1	1	1	0	0	1	3	1	1	3	3	3	0	2	3	1	1	0	2	1	3	1	0	2	2	1	2	1	0	1	0	3	0	1	1	2	2	2	2	2	2
C347	53	M	1	3	3	2	3	1	1	3	3	2	3	2	1	3	3	1	2	1	1	2	2	2	1	1	2	2	1	2	2	1	2	3	1	2	0	1	1	2	1	2	1	2	2	3	2	3	2
C348	26	M	1	3	2	2	1	1	2	3	2	1	1	0	3	2	1	1	0	2	1	2	2	1	2	0	2	1	1	0	1	1	0	1	1	1	1	0	1	2	1	2	1	0	2	1	2	2	2
C349	21	M	1	2	3	1	2	1	2	1	2	3	2	1	1	2	3	1	0	0	2	1	1	2	2	2	1	1	0	1	1	0	1	2	3	1	0	2	0	2	0	2	1	0	2	2	2	2	2
C350	27	M	2	1	1	2	2	4	4	1	1	0	0	0	2	2	2	1	1	1	1	3	3	2	3	1	2	2	3	3	0	2	3	2	1	2	1	2	2	3	2	2	2	2	2	2	2	1	1
C351	29	M	0	3	3	4	4	0	1	4	4	1	3	3	0	3	3	0	3	0	2	2	1	3	1	0	0	2	0	2	2	0	2	2	0	2	1	2	0	0	2	3	2	0	3	3	2	3	3
C352	25	M	1	3	1	2	3	1	1	3	3	3	2	1	1	2	4	1	1	1	0	2	0	0	2	2	3	2	2	2	2	1	1	1	0	2	1	2	0	3	1	1	2	1	3	4	2	2	3
C353	30	M	3	4	4	4	3	1	3	4	3	3	3	3	3	4	3	1	3	3	1	2	3	3	1	1	2	1	1	2	1	1	3	3	0	2	1	2	1	2	1	3	1	2	3	3	3	4	3
C354	26	M	2	3	2	3	3	1	1	3	1	3	1	2	3	2	3	1	1	2	1	2	3	3	1	1	1	3	2	1	2	2	2	3	3	2	1	3	0	2	1	3	1	1	2	4	2	3	3
C355	38	M	1	3	1	1	1	1	1	3	1	1	1	1	1	1	1	1	1	1	1	1	1	1	1	0	2	1	1	1	0	1	1	1	1	1	1	1	0	3	1	2	0	1	1	2	2	2	2
C356	24	M	1	2	1	2	3	1	0	1	2	3	2	1	2	3	2	3	1	2	3	2	3	1	2	3	1	2	1	2	2	2	1	1	1	1	2	2	1	2	2	3	2	3	2	2	3	3	2
C357	31	M	1	2	1	3	2	2	3	3	1	2	1	0	4	3	1	0	3	2	1	1	2	1	2	0	3	1	1	0	0	1	2	0	3	1	1	2	2	1	1	2	1	2	2	2	2	1	1
C358	31	M	2	4	2	1	1	4	1	0	1	1	2	1	3	2	0	1	1	3	0	0	2	1	2	2	2	2	2	1	0	2	1	2	2	1	2	0	2	1	2	1	2	1	2	1	2	1	1
C359	54	M	3	1	1	3	1	4	2	4	1	2	2	1	3	1	2	2	1	3	1	2	1	1	1	0	1	2	2	1	1	1	1	1	2	1	0	1	0	2	1	1	1	1	2	2	2	2	2
C360	32	M	1	4	3	3	4	1	3	4	4	3	2	2	1	4	3	1	2	1	2	2	2	2	1	2	1	2	0	2	2	1	2	2	0	2	2	1	3	1	2	3	2	2	1	2	2	2	2
C361	40	M	1	4	3	3	1	1	0	4	3	1	3	3	0	3	3	1	1	0	1	3	3	2	2	2	1	3	1	2	3	0	3	2	0	1	1	0	1	0	3	1	3	1	1	2	2	3	2
C362	22	M	1	0	1	0	1	3	0	0	0	3	1	0	1	0	1	0	0	1	0	0	1	0	0	1	1	0	0	0	0	0	0	0	3	0	3	0	0	2	0	0	0	0	1	1	1	1	1
C363	32	M	2	3	3	2	1	1	1	1	1	4	2	2	2	3	2	1	2	2	0	2	3	2	1	2	3	2	2	3	2	1	3	2	2	2	1	2	1	3	3	3	2	1	2	3	3	3	2
C364	25	M	1	3	3	2	3	1	1	3	1	4	0	1	1	2	1	1	1	1	1	2	1	1	1	1	1	1	0	0	0	1	1	2	1	2	1	1	2	1	1	3	1	1	1	1	3	3	3
C365	29	M	1	4	4	1	2	1	1	4	3	4	1	1	1	4	2	1	1	1	1	2	2	2	1	1	2	1	0	2	1	1	2	2	2	2	1	2	2	0	2	2	2	1	3	2	2	2	3
C366	48	M	0	4	3	3	2	0	3	3	1	1	0	1	0	3	1	0	2	0	0	2	3	2	2	0	3	2	1	1	2	1	2	2	2	2	0	1	3	2	0	3	1	1	2	2	1	3	2
C367	25	M	2	1	1	1	0	2	1	0	2	1	2	1	2	1	1	2	2	1	1	1	2	2	1	2	2	1	1	1	1	3	1	1	2	2	1	1	2	1	1	0	1	2	2	2	1	1	2
C368	35	M	1	3	3	3	2	1	2	2	1	4	2	3	1	2	4	0	2	1	1	2	3	2	2	2	2	2	1	2	3	2	2	3	1	2	2	2	1	3	2	3	2	2	2	3	3	3	1
C369	23	M	1	2	1	3	1	1	1	3	3	1	1	1	2	1	1	1	0	1	0	2	2	1	1	1	0	1	2	0	1	1	0	1	1	1	0	2	3	1	0	2	0	1	1	3	2	2	1
C370	24	M	1	2	1	0	2	1	1	0	1	2	3	0	2	1	1	1	1	1	1	1	1	2	2	0	2	1	1	1	1	0	1	1	0	1	1	1	0	2	0	2	1	1	1	2	1	2	2
C371	27	M	1	2	1	1	1	1	0	1	1	0	0	0	3	2	0	0	0	1	0	0	2	0	0	0	1	0	0	0	0	0	0	0	1	0	0	0	0	3	0	2	0	1	1	1	1	1	1
C372	29	M	0	2	2	1	1	0	1	0	0	2	0	0	0	1	1	0	0	0	0	1	2	1	2	0	2	1	2	0	1	0	2	2	0	1	0	1	0	2	0	2	0	1	1	1	2	2	2
C373	21	M	1	0	2	0	0	1	1	4	0	0	1	0	0	0	0	0	1	0	0	0	0	1	0	1	0	0	1	1	0	0	0	1	0	0	1	0	1	3	1	0	1	2	1	2	2	1	1
C374	20	M	1	1	1	0	0	2	1	3	1	4	0	2	0	2	3	1	1	0	1	0	3	2	2	2	1	0	0	1	1	1	0	2	0	1	1	1	0	2	1	2	2	0	1	2	3	3	2
C375	26	M	1	1	3	2	2	3	3	4	0	4	0	0	1	1	2	1	1	1	0	2	1	2	2	2	2	1	1	0	2	0	1	2	1	2	0	1	0	3	0	1	1	0	1	1	2	2	2
C376	32	M	1	3	1	1	0	1	1	1	1	3	0	1	1	3	0	1	0	1	1	2	2	1	1	0	2	1	1	0	0	0	0	1	1	1	0	1	0	2	0	2	0	1	1	1	1	1	1
C377	25	M	1	1	1	0	2	0	1	0	2	2	3	1	2	1	2	0	1	1	0	1	0	2	2	1	1	3	1	0	1	1	1	1	2	1	1	1	1	2	1	1	2	1	1	2	1	1	1
C378	28	M	0	1	0	0	0	1	0	1	0	0	0	0	0	1	0	0	1	0	3	1	0	0	1	2	0	0	1	0	1	1	0	0	3	0	2	0	1	1	1	0	1	2	1	2	1	1	1
C379	26	M	1	2	2	3	2	2	2	1	1	0	2	3	2	1	1	1	2	3	2	1	1	2	1	3	0	1	2	2	1	3	0	1	1	1	0	1	2	0	1	1	0	1	3	2	2	2	1
C380	29	M	2	2	1	1	1	3	1	1	1	1	1	0	3	1	1	2	1	1	0	2	3	0	2	1	3	2	2	0	0	2	0	0	3	0	1	0	1	2	1	0	1	3	1	2	1	1	1
C381	35	M	2	2	1	0	0	0	2	3	1	1	1	2	3	0	3	2	1	1	1	0	2	3	3	1	1	3	2	1	2	0	2	1	0	3	0	1	0	2	0	1	1	1	1	3	3	1	1
C382	22	M	3	4	4	4	2	1	3	4	1	1	3	1	4	4	3	4	3	4	2	3	3	2	3	1	3	1	2	2	2	2	2	2	3	2	2	2	2	2	2	3	1	1	4	4	2	2	3
C383	21	M	0	2	1	0	1	0	0	0	0	3	1	0	0	0	4	4	0	0	2	0	0	0	0	3	0	0	1	3	2	2	0	0	0	0	3	0	0	0	3	2	3	3	1	4	2	1	2
C384	24	M	1	4	4	1	1	4	2	3	1	4	1	0	1	3	1	1	2	0	1	2	2	1	2	0	2	3	2	0	1	0	1	2	1	2	0	1	0	3	0	3	0	1	2	2	2	2	1
C385	28	M	1	1	1	0	1	1	1	0	2	3	0	1	0	2	2	0	2	1	0	1	0	2	1	2	0	2	1	1	0	0	0	0	1	2	0	2	0	2	0	0	1	0	1	2	1	1	1
C386	23	M	1	4	3	2	4	0	0	3	4	4	0	1	0	4	1	0	2	0	0	2	2	3	1	2	0	1	1	1	2	1	1	2	0	1	1	1	1	2	1	3	1	0	3	3	1	2	2
C387	33	M	2	3	2	2	1	3	0	4	1	3	1	1	2	2	1	2	2	2	0	2	1	1	1	0	2	1	1	1	1	0	2	2	2	1	0	1	0	3	0	3	1	1	1	2	3	2	1
C388	36	M	1	3	3	1	2	1	1	3	1	3	3	1	1	2	3	1	1	1	1	3	1	1	1	1	1	1	0	0	1	0	1	1	2	1	0	0	1	3	1	2	1	0	1	1	1	1	1
C389	32	M	1	2	1	1	1	3	2	1	1	2	1	1	3	1	1	1	1	3	0	1	2	1	2	1	2	1	1	1	0	1	1	1	2	1	0	1	2	3	0	2	0	1	1	1	1	1	1
C390	20	M	1	4	3	1	1	1	2	3	3	4	2	1	1	4	2	0	2	1	2	1	3	3	0	1	1	2	0	2	2	2	3	2	2	2	3	2	3	2	2	3	3	3	3	4	2	3	2
C391	23	M	1	3	1	1	2	0	0	1	1	0	0	0	4	3	1	0	0	2	1	1	2	0	0	0	0	0	0	2	2	0	0	0	2	0	2	1	1	3	1	1	0	0	2	2	1	1	1
C392	51	M	2	3	3	2	2	3	2	1	2	3	1	2	0	3	2	0	1	1	2	2	2	2	3	0	2	1	1	1	1	0	1	2	2	2	1	1	1	1	1	2	2	1	2	3	2	2	2
C393	20	M	1	1	2	1	2	1	1	1	3	4	2	3	3	2	4	0	1	2	2	2	3	2	1	1	2	1	1	1	1	0	0	2	2	1	1	0	0	1	1	2	2	2	1	3	3	2	1
C394	32	M	3	2	3	2	2	3	2	3	3	3	3	1	2	2	3	2	1	1	2	1	2	2	2	2	2	3	2	2	2	1	2	2	2	1	2	1	3	3	2	1	3	2	3	3	2	2	2
C395	27	M	1	4	2	2	3	0	0	4	2	3	3	2	1	3	3	1	3	2	1	3	2	2	0	1	1	3	0	1	2	0	2	2	1	1	1	1	2	2	1	2	2	1	2	2	3	3	3
C396	33	M	3	3	3	1	3	1	1	3	1	1	0	0	2	3	1	1	1	1	0	2	2	2	2	0	1	2	2	1	0	1	1	2	0	1	0	0	0	2	0	3	1	1	2	1	2	2	2
C397	28	M	2	2	1	0	0	3	0	0	0	1	0	0	1	0	1	1	0	1	1	0	0	1	0	2	2	1	0	1	0	2	0	0	3	1	1	1	1	1	0	0	0	2	1	2	1	2	1
C398	38	M	1	3	3	1	3	1	1	3	2	3	1	3	1	4	1	1	1	1	1	2	3	2	1	0	2	2	1	2	1	0	3	2	1	2	2	2	2	3	1	3	2	1	2	2	3	3	3
C399	31	M	1	4	3	1	1	1	0	1	0	3	1	1	0	3	1	1	0	0	1	1	2	1	1	3	1	1	0	0	1	1	1	1	3	0	2	1	3	0	2	1	1	1	1	1	1	1	1
C400	20	M	1	1	1	1	1	1	2	1	1	1	0	0	0	1	2	1	0	0	2	0	0	0	0	3	0	0	2	0	2	2	0	0	2	0	3	0	3	1	1	0	1	1	2	2	2	2	2
C401	36	M	1	1	1	0	1	1	0	3	0	1	0	0	0	0	0	1	1	1	1	1	1	1	2	0	2	1	2	1	1	1	0	0	2	0	1	0	1	0	0	3	1	1	1	1	1	1	1
C402	33	M	2	1	2	3	2	2	3	2	2	1	2	3	3	2	2	1	2	2	1	1	1	1	2	1	1	1	1	2	1	2	1	2	2	1	1	2	2	1	1	2	2	1	2	3	3	3	2
C403	40	M	3	4	3	1	3	1	1	1	3	2	2	2	1	3	3	1	1	1	1	1	2	2	1	0	3	2	0	2	0	0	2	2	2	2	1	1	0	2	0	2	0	0	2	2	2	2	2
C404	24	M	1	1	1	1	3	3	4	0	1	1	1	0	2	1	2	1	3	3	1	1	2	2	1	2	2	3	2	1	1	0	1	1	1	2	1	2	0	3	1	1	1	2	1	2	3	1	1
C405	29	M	3	1	1	1	0	4	1	3	0	1	0	0	1	1	0	0	1	1	0	1	1	0	2	0	0	0	2	0	0	0	0	0	0	0	0	0	0	3	0	1	0	0	1	1	1	1	1
C406	25	M	1	1	1	0	2	1	0	3	1	2	0	0	1	0	0	1	2	0	1	1	2	1	2	0	1	2	0	0	0	1	1	1	1	0	0	1	0	1	0	2	1	0	1	1	1	2	1
C407	19	M	1	3	2	1	0	3	0	0	0	2	0	0	3	1	1	0	0	1	1	1	2	1	0	0	2	0	0	0	1	2	0	1	2	1	0	0	0	3	0	3	0	1	1	1	2	1	1
C408	58	M	2	2	2	0	1	2	1	1	0	1	1	0	2	1	0	1	1	1	0	0	1	1	0	0	1	1	2	0	0	0	1	1	3	1	0	0	0	2	0	1	0	0	1	2	2	1	1
C409	29	M	1	2	2	2	2	1	2	2	2	2	2	2	1	1	2	1	1	1	2	2	2	2	3	1	1	2	1	2	2	0	2	2	1	2	1	2	1	3	2	2	1	1	3	3	3	3	3
C410	31	M	2	4	4	4	3	0	1	4	3	2	3	2	2	4	3	3	4	2	1	3	2	3	2	1	2	2	2	1	2	2	3	3	2	2	1	3	2	2	2	2	1	2	3	4	4	4	2
C411	41	M	1	4	4	4	2	1	2	4	2	4	3	1	0	4	4	0	2	0	1	3	2	2	1	1	1	1	0	1	2	0	1	2	0	2	2	1	1	2	1	3	1	1	2	1	2	3	2
C412	18	M	1	4	4	1	1	0	1	3	2	4	1	1	4	3	4	2	1	1	2	1	0	2	0	0	2	3	2	2	3	1	2	2	0	2	2	1	1	3	3	1	3	1	2	2	2	1	2
C413	28	M	3	3	3	1	2	1	0	2	1	3	0	1	2	0	0	1	1	0	1	1	0	0	0	1	0	0	1	1	2	1	3	2	2	1	0	1	0	2	2	1	0	2	1	2	1	1	1
C414	undisclosed	M	1	3	2	1	1	1	2	3	3	1	2	1	1	3	1	0	1	0	1	2	3	3	1	2	1	2	0	0	2	2	2	1	2	2	1	2	0	1	0	2	0	1	2	2	1	2	2
C415	22	M	0	1	2	1	2	3	2	1	0	2	3	2	1	2	3	2	1	3	0	2	1	0	1	1	3	1	1	2	2	0	1	0	1	2	2	0	2	2	0	1	3	1	2	3	4	2	2
C416	22	M	1	4	3	0	1	1	1	3	0	3	1	0	3	4	3	2	2	2	1	3	2	1	1	2	3	2	2	1	1	3	0	2	2	1	1	1	1	3	1	2	3	3	2	1	3	4	1
C417	38	M	2	3	3	1	1	1	1	0	1	0	0	0	3	1	1	0	0	3	0	0	2	2	1	0	2	2	1	0	0	1	1	1	2	1	1	0	0	3	0	2	0	1	2	1	2	2	2
C418	26	M	4	4	4	1	1	4	0	1	1	2	1	1	4	4	2	2	2	2	2	2	1	1	2	3	1	2	1	2	3	3	3	1	1	2	3	2	0	1	1	1	1	2	2	2	1	2	1
C419	48	M	0	1	1	1	2	1	1	3	1	2	1	1	0	1	3	2	1	1	1	1	1	3	2	1	1	2	0	0	1	0	0	1	1	1	1	1	1	3	1	1	1	1	1	1	3	1	2
C420	19	M	1	2	1	0	2	1	2	0	0	0	0	0	1	0	1	1	0	1	1	0	0	0	0	3	1	0	1	1	1	0	2	2	2	2	0	2	1	2	1	2	1	1	3	2	3	2	1
C421	25	M	1	1	3	3	1	1	0	1	1	1	0	3	3	1	0	0	0	0	2	1	1	1	2	1	2	3	0	0	1	1	1	2	2	3	0	0	0	2	3	0	3	1	1	1	2	1	1
C422	28	M	1	3	3	3	3	1	1	4	3	3	2	3	2	3	3	1	2	1	2	3	3	2	1	1	1	3	1	2	2	2	2	2	0	2	1	2	2	3	1	2	3	2	3	3	2	2	2
C423	25	M	1	1	1	1	2	2	1	1	1	1	1	1	1	1	1	1	1	1	1	2	3	2	3	2	3	3	2	2	2	1	2	2	1	3	1	3	1	2	1	2	2	1	3	3	2	2	3
C424	24	M	1	0	2	0	1	0	0	3	1	2	1	0	0	1	2	0	1	1	0	0	1	1	1	1	0	1	0	0	0	0	0	1	2	1	0	2	0	2	0	1	0	0	1	1	2	2	1
C425	33	M	1	4	3	1	3	3	0	4	3	0	1	1	3	4	1	0	1	0	0	1	2	2	0	1	3	3	0	1	0	1	1	2	1	2	1	1	1	2	1	3	1	2	1	1	1	1	1
C426	30	M	1	1	0	0	1	1	0	1	0	1	1	0	1	0	1	0	0	1	1	0	1	1	0	1	1	2	2	0	0	1	0	0	0	2	0	1	0	3	0	1	1	0	2	1	1	1	1
C427	23	M	1	2	2	0	1	1	0	1	1	2	2	2	2	0	2	0	2	2	1	0	1	2	0	2	1	1	0	2	1	1	1	2	3	2	1	2	2	1	1	2	1	1	1	2	2	3	3
C428	24	M	0	2	2	0	1	1	1	1	3	3	1	1	1	2	1	0	1	1	1	2	2	1	1	1	2	0	0	0	1	1	0	2	0	1	1	2	2	1	1	2	1	1	1	1	1	1	1
C429	21	M	1	3	1	1	2	1	2	1	2	3	2	2	1	3	3	1	1	1	2	2	2	2	2	2	2	2	1	2	2	0	2	1	0	2	1	1	1	2	1	1	2	0	2	2	2	2	2
C430	24	M	1	4	0	2	0	3	1	4	3	2	1	0	1	3	2	1	0	2	2	0	0	0	0	2	1	0	0	0	0	2	0	1	1	1	3	0	3	2	3	2	0	1	1	2	3	2	1
C431	25	M	1	3	2	2	1	1	1	1	2	2	2	3	2	1	1	0	1	1	1	1	1	2	0	2	1	2	0	1	2	1	1	2	2	2	2	2	2	1	1	1	1	3	3	2	3	4	3
C432	24	M	1	3	2	1	3	1	2	0	0	1	0	0	1	3	0	1	2	1	0	1	2	0	2	0	2	1	1	0	0	0	0	0	2	1	0	0	1	2	0	1	1	2	1	1	1	1	1
C433	20	M	1	4	4	3	3	1	1	4	4	3	4	4	1	4	4	1	0	1	3	2	3	3	2	1	3	3	2	3	3	1	3	3	2	3	3	0	1	1	3	3	3	2	3	4	2	3	3
C434	21	M	1	4	3	1	3	3	1	1	1	3	1	0	1	3	1	1	1	3	1	1	1	0	1	1	2	1	1	1	1	1	0	0	1	1	1	0	1	2	1	0	1	1	1	2	1	1	1
C435	30	M	1	4	2	3	3	1	1	3	1	2	1	1	1	3	2	1	2	1	1	1	2	2	1	0	2	1	1	1	1	0	1	2	0	2	0	1	0	2	0	3	1	0	2	2	2	3	2
C436	19	M	1	4	3	3	3	1	3	4	3	2	2	2	3	4	2	1	2	1	2	2	2	2	2	2	1	2	1	2	2	2	2	2	1	2	2	1	2	3	1	2	2	1	4	3	3	3	3
C437	25	M	1	1	1	2	0	2	1	2	3	2	1	2	3	0	2	4	3	2	1	1	0	1	2	2	3	1	2	1	3	1	1	3	1	1	1	1	1	3	3	2	2	0	2	2	3	2	1
C438	25	M	3	4	3	2	3	2	2	3	2	3	1	1	2	3	2	1	2	1	2	2	2	2	2	1	2	1	1	1	2	1	2	2	1	2	1	2	1	3	1	3	1	1	3	2	3	3	3
C439	20	M	1	3	4	1	2	1	1	0	2	3	2	1	1	1	3	0	1	1	1	0	2	1	1	2	0	1	0	2	2	1	1	1	0	0	2	2	1	1	2	2	3	0	2	2	1	1	1
C440	28	M	1	2	2	1	2	1	1	0	1	2	1	2	0	1	2	1	1	0	2	1	2	2	2	2	1	2	0	0	1	0	2	2	1	2	1	2	1	2	1	2	1	1	3	1	2	2	3
C441	28	M	1	3	2	1	1	1	1	3	3	4	3	2	3	2	3	1	1	3	1	3	3	2	1	2	2	3	2	2	2	1	2	1	3	1	1	2	2	3	2	2	3	2	2	3	1	2	2
C442	30	M	1	2	1	1	1	1	2	3	1	1	1	1	1	2	1	0	0	1	0	2	2	2	2	0	2	2	2	1	0	1	1	2	1	2	1	0	1	2	0	2	0	0	2	2	2	2	2
C443	29	M	1	3	1	1	3	1	0	3	1	3	1	2	2	3	1	0	1	1	1	1	2	2	1	1	1	1	1	2	2	1	1	1	1	1	2	1	2	1	2	2	2	1	1	2	2	2	1
C444	30	M	1	2	0	1	0	2	0	1	1	0	1	0	1	1	1	0	1	2	0	0	0	0	0	3	0	0	0	0	0	3	0	0	1	0	0	0	0	0	3	0	3	3	1	1	1	1	1
C445	18	M	3	3	1	1	1	0	0	0	0	3	3	0	3	2	4	3	0	2	1	0	2	2	2	2	2	2	0	0	2	2	2	1	3	2	2	1	0	2	0	1	1	0	1	3	1	2	1
C446	24	M	1	3	2	1	3	1	1	2	2	3	2	2	1	1	3	0	0	3	1	1	2	1	1	1	1	2	0	2	1	0	1	1	3	1	1	1	0	1	0	2	1	0	3	3	1	1	1
C447	25	M	1	1	1	1	1	2	2	1	1	1	2	2	2	1	1	2	1	1	2	0	1	1	1	2	1	1	1	1	1	1	1	1	2	1	1	2	2	2	2	1	1	2	3	2	2	2	2
C448	26	M	1	4	2	2	3	1	1	1	2	3	3	2	3	3	2	1	0	2	1	2	2	2	3	0	1	1	1	1	2	0	2	2	2	1	0	1	0	2	1	2	2	1	1	3	2	2	2
C449	40	M	1	3	3	4	3	1	3	4	4	3	3	3	1	3	3	1	2	1	1	2	3	2	2	2	3	3	1	2	3	3	2	2	3	2	2	2	2	2	2	3	2	3	3	2	3	3	2
C450	22	M	1	3	2	1	4	0	1	2	2	4	2	1	2	2	2	0	0	0	2	1	2	1	0	3	1	2	1	2	2	1	1	0	1	1	2	2	3	2	2	1	3	1	1	1	1	1	1
C451	44	M	1	1	2	1	1	0	2	3	1	3	0	0	0	0	2	1	1	0	1	1	0	1	1	0	1	2	1	0	0	0	0	0	2	0	1	1	1	2	0	1	2	0	1	3	4	1	1
C452	57	M	2	1	2	2	2	1	2	2	0	1	1	0	2	1	1	2	2	2	0	2	3	1	3	1	2	1	3	1	1	1	1	1	3	2	0	1	1	3	1	3	1	2	2	2	2	1	1
C453	32	M	1	3	2	1	2	1	0	1	2	1	1	1	0	2	1	1	1	1	1	1	1	1	1	3	1	0	0	1	0	0	1	1	0	1	1	1	1	1	0	2	1	0	1	2	2	3	2
C454	28	M	1	1	2	0	1	3	1	3	1	3	0	0	3	2	1	0	1	0	1	1	1	1	0	3	1	0	1	1	1	2	1	0	2	0	1	1	3	2	1	1	2	2	1	2	2	2	1
C455	25	M	2	4	2	1	1	0	2	2	3	4	4	3	2	2	2	3	2	2	0	0	1	0	0	3	0	0	0	2	3	3	1	0	3	0	3	1	3	1	3	1	3	3	2	1	3	1	1
C456	21	M	1	4	3	3	3	1	2	1	1	3	0	2	1	3	3	1	2	1	1	2	2	1	2	0	2	1	1	2	2	1	1	2	2	1	1	1	1	2	2	3	2	1	2	3	2	3	2
C457	18	M	1	3	1	1	2	3	1	1	2	2	1	2	1	3	1	1	1	1	2	1	2	1	1	1	1	1	1	1	1	0	2	1	2	1	1	1	0	3	1	2	1	1	1	2	3	2	1
C458	37	M	1	3	2	1	2	1	0	4	2	1	3	2	3	1	2	1	2	3	0	3	2	2	1	0	1	1	1	2	1	1	1	2	1	1	1	0	2	3	1	2	1	1	2	2	2	2	2
C459	34	M	1	4	4	2	1	1	3	3	1	2	0	1	3	3	0	1	3	3	0	2	2	3	2	1	2	1	2	1	1	2	2	2	1	3	1	2	0	2	1	3	1	2	3	2	1	3	3
C460	30	M	3	2	1	1	1	2	3	2	1	1	2	0	1	1	2	3	2	0	2	1	2	2	2	0	0	1	2	2	0	0	1	1	1	2	2	2	0	2	2	1	1	0	2	3	3	3	3
C461	21	M	1	1	1	0	1	1	0	2	1	1	1	1	2	1	2	1	0	1	1	1	1	1	0	2	0	1	1	1	0	0	0	0	1	0	1	1	0	1	0	1	0	0	1	1	2	1	1
C462	30	M	3	3	1	1	1	3	2	1	1	1	1	1	1	2	1	1	1	3	0	1	2	1	1	0	1	1	1	0	0	0	1	1	0	2	0	1	0	3	0	2	0	0	1	2	2	2	2
C463	36	M	1	2	3	2	3	1	1	3	2	3	1	3	3	3	2	1	2	1	1	2	3	1	2	1	2	3	2	2	2	1	2	1	1	2	1	1	1	2	2	2	1	1	2	3	2	2	3
C464	39	M	1	2	2	1	3	3	1	3	1	1	1	0	2	3	1	1	1	1	1	2	3	2	2	1	3	3	2	2	1	0	1	2	1	2	0	2	0	3	1	2	1	0	1	2	2	2	1
C465	40	M	1	1	1	3	2	1	3	3	2	3	1	1	2	1	1	0	1	2	1	2	2	1	1	1	2	2	0	1	1	0	1	1	2	2	1	1	1	2	1	2	1	0	2	2	2	2	1
C466	25	M	1	2	3	1	2	4	1	3	1	3	2	1	2	3	2	0	0	1	2	2	2	2	2	2	1	2	1	2	1	1	1	1	1	2	1	1	1	3	1	2	2	2	2	2	2	1	1
C467	36	M	4	4	4	4	0	3	0	3	0	0	0	0	0	3	1	0	0	0	0	0	0	0	0	1	0	0	2	0	0	0	0	2	0	0	0	0	0	3	0	3	0	0	1	1	1	1	1
C468	undisclosed	M	1	3	2	2	1	1	2	3	3	4	2	3	3	2	3	2	1	3	1	3	3	1	2	2	2	3	1	2	3	1	2	1	2	1	1	2	1	2	2	2	3	2	2	3	1	2	2
C469	22	M	1	4	3	3	3	0	2	4	2	2	2	2	1	4	3	0	3	0	2	1	2	2	1	1	1	2	1	1	2	0	2	2	1	1	2	1	1	3	0	2	2	0	2	3	2	2	2
C470	35	M	1	3	3	3	1	1	1	3	1	3	1	1	3	3	3	0	1	1	0	1	2	2	1	1	1	0	1	2	0	0	1	2	0	2	1	1	1	1	1	2	1	0	2	1	2	3	2
C471	28	M	1	4	2	0	2	0	1	1	1	1	1	0	1	1	3	1	0	1	2	0	3	0	2	2	2	2	1	1	2	3	2	0	2	2	3	0	1	1	2	1	2	3	1	2	2	1	1
C472	28	M	1	4	4	1	3	1	1	4	1	1	0	1	1	2	0	2	1	0	1	2	1	2	1	1	2	2	1	1	1	1	1	2	1	1	1	1	2	1	1	3	0	1	2	1	2	3	1
C473	32	M	2	3	3	2	1	1	2	4	0	0	0	0	3	3	0	2	1	4	0	2	0	1	2	1	1	0	1	0	1	1	0	1	2	0	0	0	1	2	0	2	1	1	1	1	1	2	1
C474	33	M	2	4	3	2	3	2	4	3	1	3	1	2	2	3	2	2	1	1	0	2	2	2	2	0	2	2	3	2	1	1	0	3	0	2	0	3	0	3	1	2	1	0	1	2	3	3	1
C475	25	M	2	2	2	1	3	1	2	2	1	3	1	1	1	2	2	1	1	1	1	2	2	1	1	2	1	1	1	1	1	1	0	1	2	1	1	1	0	1	2	2	1	1	1	2	2	2	2
C476	39	M	2	4	2	1	1	1	0	3	1	1	0	1	1	2	1	1	1	1	0	1	1	0	0	0	1	0	2	0	0	0	0	0	0	0	0	0	0	1	0	1	0	0	1	1	1	1	1
C477	25	M	0	2	1	1	2	1	1	1	1	1	2	1	0	1	1	1	1	0	1	2	0	1	1	0	2	0	0	0	0	1	0	0	0	1	1	1	0	0	0	1	0	0	1	1	1	1	1
C478	25	M	0	3	2	1	1	1	1	3	0	2	0	0	1	4	0	1	1	1	0	2	3	2	2	1	0	0	1	0	1	1	0	1	2	1	0	1	1	2	1	2	0	1	1	1	1	1	1
C479	18	M	0	4	4	1	1	0	1	4	0	2	1	1	3	4	1	0	2	1	1	3	3	3	1	0	1	0	0	1	0	0	0	3	1	1	0	0	1	0	1	3	1	1	3	1	1	4	4
[truncated: 69 more columns]
